# Supplementary material for: Photocatalytic aerobic oxidation of C(sp3)-H bonds
Source: Nat Commun. 2024 Jan 15;15:537. doi: 10.1038/s41467-024-44833-y (PMC10789790; doi:10.1038/s41467-024-44833-y)
Supplement: Supplementary file 3 — Source Data [file 41467_2024_44833_MOESM3_ESM.zip › Source Data.xlsx]

## Sheet: Figure 3a
H4BTTD		CeBTTD-A		9-AC
Wavelength (nm)	Absortance (a.u.)	Wavelength (nm)	Absortance (a.u.)	Wavelength (nm)	Absortance (a.u.)
799	0.09637	799	0.53553	799	0.069
798	0.09576	798	0.53426	798	0.074
797	0.09557	797	0.53357	797	0.075
796	0.09689	796	0.53383	796	0.074
795	0.09658	795	0.53654	795	0.07
794	0.09789	794	0.53864	794	0.072
793	0.0987	793	0.53938	793	0.076
792	0.09543	792	0.53783	792	0.078
791	0.09739	791	0.53917	791	0.076
790	0.09953	790	0.54087	790	0.072
789	0.09827	789	0.5414	789	0.067
788	0.10109	788	0.54051	788	0.068
787	0.10196	787	0.54052	787	0.069
786	0.09952	786	0.54283	786	0.068
785	0.10122	785	0.54004	785	0.069
784	0.0999	784	0.54155	784	0.071
783	0.10206	783	0.54183	783	0.078
782	0.10175	782	0.54611	782	0.075
781	0.10187	781	0.54428	781	0.072
780	0.10137	780	0.54332	780	0.07
779	0.10466	779	0.54385	779	0.074
778	0.10368	778	0.54571	778	0.078
777	0.10464	777	0.54566	777	0.078
776	0.10499	776	0.54498	776	0.078
775	0.10371	775	0.54416	775	0.079
774	0.10472	774	0.54677	774	0.078
773	0.10406	773	0.54777	773	0.077
772	0.10537	772	0.54534	772	0.077
771	0.10659	771	0.54727	771	0.076
770	0.10577	770	0.55051	770	0.072
769	0.10609	769	0.54872	769	0.068
768	0.10772	768	0.5504	768	0.067
767	0.10847	767	0.55083	767	0.069
766	0.10825	766	0.5533	766	0.069
765	0.10922	765	0.55196	765	0.071
764	0.10785	764	0.554	764	0.071
763	0.10718	763	0.55244	763	0.07
762	0.1099	762	0.55493	762	0.072
761	0.11079	761	0.55823	761	0.068
760	0.11021	760	0.55619	760	0.071
759	0.11053	759	0.55874	759	0.071
758	0.1108	758	0.55847	758	0.076
757	0.11162	757	0.56021	757	0.074
756	0.11226	756	0.56289	756	0.073
755	0.11209	755	0.56275	755	0.072
754	0.1134	754	0.56463	754	0.074
753	0.11391	753	0.56671	753	0.072
752	0.11541	752	0.56673	752	0.071
751	0.11405	751	0.56711	751	0.069
750	0.11388	750	0.56974	750	0.072
749	0.11432	749	0.5687	749	0.074
748	0.11374	748	0.57206	748	0.076
747	0.11549	747	0.57457	747	0.077
746	0.11551	746	0.57446	746	0.076
745	0.11693	745	0.57693	745	0.074
744	0.11775	744	0.57706	744	0.071
743	0.11677	743	0.57793	743	0.072
742	0.1171	742	0.58004	742	0.071
741	0.1162	741	0.58137	741	0.075
740	0.11943	740	0.58418	740	0.073
739	0.11834	739	0.58317	739	0.073
738	0.12006	738	0.58597	738	0.073
737	0.11842	737	0.58658	737	0.072
736	0.11845	736	0.58899	736	0.073
735	0.11973	735	0.58927	735	0.072
734	0.12141	734	0.59196	734	0.075
733	0.12052	733	0.5935	733	0.076
732	0.12177	732	0.59408	732	0.076
731	0.12163	731	0.59632	731	0.076
730	0.12273	730	0.59558	730	0.076
729	0.12329	729	0.59777	729	0.076
728	0.12249	728	0.59883	728	0.074
727	0.12392	727	0.59779	727	0.075
726	0.12387	726	0.60075	726	0.073
725	0.12582	725	0.60037	725	0.075
724	0.12626	724	0.60207	724	0.074
723	0.12595	723	0.60395	723	0.077
722	0.12762	722	0.60349	722	0.075
721	0.12708	721	0.60665	721	0.077
720	0.12649	720	0.60609	720	0.078
719	0.12798	719	0.60669	719	0.077
718	0.12894	718	0.60653	718	0.075
717	0.13088	717	0.60768	717	0.074
716	0.1304	716	0.60897	716	0.077
715	0.13022	715	0.61129	715	0.078
714	0.13049	714	0.61065	714	0.075
713	0.13225	713	0.61169	713	0.074
712	0.13368	712	0.61088	712	0.075
711	0.134	711	0.61296	711	0.076
710	0.13405	710	0.61251	710	0.077
709	0.13531	709	0.61446	709	0.076
708	0.13607	708	0.61521	708	0.076
707	0.13734	707	0.61601	707	0.076
706	0.13795	706	0.61815	706	0.076
705	0.1377	705	0.61809	705	0.076
704	0.13835	704	0.61831	704	0.077
703	0.13833	703	0.61871	703	0.077
702	0.13973	702	0.62016	702	0.078
701	0.14026	701	0.62122	701	0.076
700	0.14111	700	0.62147	700	0.076
699	0.14207	699	0.62237	699	0.075
698	0.14302	698	0.6217	698	0.078
697	0.14358	697	0.62356	697	0.077
696	0.14452	696	0.62566	696	0.079
695	0.14568	695	0.6271	695	0.077
694	0.14732	694	0.62759	694	0.079
693	0.14773	693	0.62829	693	0.078
692	0.14974	692	0.62972	692	0.079
691	0.15069	691	0.63031	691	0.077
690	0.15012	690	0.6299	690	0.079
689	0.15211	689	0.63128	689	0.079
688	0.15215	688	0.63352	688	0.081
687	0.15449	687	0.63397	687	0.079
686	0.15519	686	0.63517	686	0.079
685	0.15582	685	0.6368	685	0.078
684	0.15729	684	0.63683	684	0.08
683	0.15839	683	0.63772	683	0.08
682	0.16026	682	0.63994	682	0.08
681	0.16017	681	0.64014	681	0.079
680	0.1615	680	0.64284	680	0.079
679	0.16333	679	0.64433	679	0.079
678	0.16306	678	0.64433	678	0.079
677	0.16559	677	0.64725	677	0.08
676	0.16719	676	0.64757	676	0.08
675	0.16717	675	0.6491	675	0.079
674	0.16721	674	0.64897	674	0.078
673	0.16862	673	0.6523	673	0.079
672	0.17059	672	0.65245	672	0.079
671	0.17118	671	0.65349	671	0.08
670	0.17269	670	0.65416	670	0.079
669	0.17388	669	0.65747	669	0.079
668	0.17438	668	0.65838	668	0.079
667	0.17635	667	0.65977	667	0.08
666	0.17716	666	0.66156	666	0.081
665	0.17837	665	0.6628	665	0.08
664	0.17847	664	0.66254	664	0.08
663	0.18078	663	0.66414	663	0.08
662	0.18184	662	0.66528	662	0.08
661	0.18359	661	0.66619	661	0.08
660	0.18375	660	0.6686	660	0.081
659	0.18531	659	0.67037	659	0.082
658	0.18639	658	0.67164	658	0.081
657	0.1875	657	0.6725	657	0.08
656	0.18931	656	0.6755	656	0.08
655	0.19154	655	0.67548	655	0.08
654	0.191	654	0.67652	654	0.081
653	0.19354	653	0.67651	653	0.081
652	0.19399	652	0.67925	652	0.082
651	0.1959	651	0.67987	651	0.081
650	0.19677	650	0.68132	650	0.082
649	0.1985	649	0.68274	649	0.082
648	0.19945	648	0.68381	648	0.083
647	0.20162	647	0.68491	647	0.083
646	0.20189	646	0.6869	646	0.083
645	0.20498	645	0.68892	645	0.083
644	0.20616	644	0.68977	644	0.084
643	0.20725	643	0.69137	643	0.084
642	0.20869	642	0.69275	642	0.083
641	0.21	641	0.69426	641	0.083
640	0.21096	640	0.6947	640	0.083
639	0.21319	639	0.69697	639	0.084
638	0.21338	638	0.69884	638	0.085
637	0.21686	637	0.69787	637	0.084
636	0.21882	636	0.70062	636	0.085
635	0.21941	635	0.70163	635	0.085
634	0.22003	634	0.70481	634	0.086
633	0.22283	633	0.70614	633	0.085
632	0.22443	632	0.70524	632	0.085
631	0.22727	631	0.70705	631	0.086
630	0.22871	630	0.71025	630	0.087
629	0.23042	629	0.71058	629	0.087
628	0.23185	628	0.71175	628	0.087
627	0.23437	627	0.71165	627	0.086
626	0.23629	626	0.71448	626	0.088
625	0.23838	625	0.71626	625	0.087
624	0.2401	624	0.71686	624	0.087
623	0.2425	623	0.71901	623	0.087
622	0.24526	622	0.71965	622	0.087
621	0.24792	621	0.72227	621	0.088
620	0.25145	620	0.72235	620	0.089
619	0.254	619	0.72374	619	0.09
618	0.25717	618	0.72532	618	0.091
617	0.26081	617	0.726	617	0.092
616	0.2645	616	0.72759	616	0.092
615	0.26785	615	0.72918	615	0.09
614	0.27174	614	0.72944	614	0.09
613	0.2761	613	0.73221	613	0.091
612	0.28029	612	0.73265	612	0.092
611	0.28436	611	0.73514	611	0.093
610	0.2889	610	0.73567	610	0.093
609	0.29483	609	0.73715	609	0.094
608	0.29971	608	0.73763	608	0.093
607	0.30368	607	0.74037	607	0.093
606	0.31404	606	0.74115	606	0.093
605	0.31818	605	0.74166	605	0.094
604	0.32499	604	0.74309	604	0.095
603	0.33458	603	0.74584	603	0.095
602	0.34148	602	0.74622	602	0.095
601	0.34878	601	0.7488	601	0.095
600	0.35974	600	0.74893	600	0.097
599	0.37001	599	0.75147	599	0.098
598	0.37828	598	0.75175	598	0.097
597	0.39217	597	0.7534	597	0.097
596	0.40206	596	0.75495	596	0.096
595	0.41553	595	0.75581	595	0.097
594	0.4278	594	0.75931	594	0.097
593	0.44174	593	0.76018	593	0.098
592	0.4543	592	0.76059	592	0.098
591	0.47016	591	0.76426	591	0.099
590	0.48437	590	0.76433	590	0.101
589	0.49965	589	0.76612	589	0.102
588	0.51495	588	0.76928	588	0.103
587	0.53119	587	0.77076	587	0.103
586	0.54691	586	0.77175	586	0.103
585	0.56165	585	0.77467	585	0.102
584	0.57922	584	0.77565	584	0.103
583	0.5945	583	0.77855	583	0.104
582	0.61028	582	0.78141	582	0.106
581	0.62565	581	0.78304	581	0.106
580	0.64292	580	0.78369	580	0.107
579	0.65796	579	0.78765	579	0.107
578	0.67426	578	0.78951	578	0.107
577	0.68783	577	0.79495	577	0.109
576	0.70195	576	0.79741	576	0.11
575	0.71579	575	0.79771	575	0.11
574	0.72985	574	0.80286	574	0.109
573	0.74198	573	0.80668	573	0.109
572	0.75366	572	0.80985	572	0.111
571	0.76696	571	0.81481	571	0.111
570	0.77741	570	0.81891	570	0.112
569	0.78898	569	0.82295	569	0.112
568	0.79736	568	0.8272	568	0.111
567	0.8086	567	0.83261	567	0.112
566	0.81721	566	0.83808	566	0.111
565	0.82486	565	0.844	565	0.114
564	0.8336	564	0.84973	564	0.115
563	0.84057	563	0.85541	563	0.115
562	0.84953	562	0.86031	562	0.115
561	0.85724	561	0.86835	561	0.115
560	0.86104	560	0.8748	560	0.117
559	0.86889	559	0.87983	559	0.12
558	0.87501	558	0.88625	558	0.12
557	0.87724	557	0.89279	557	0.12
556	0.88258	556	0.89948	556	0.119
555	0.88808	555	0.90463	555	0.12
554	0.89316	554	0.91083	554	0.12
553	0.89477	553	0.91864	553	0.121
552	0.89887	552	0.92251	552	0.122
551	0.9013	551	0.928	551	0.123
550	0.90603	550	0.93446	550	0.124
549	0.90719	549	0.93962	549	0.126
548	0.91014	548	0.94322	548	0.126
547	0.91241	547	0.94945	547	0.126
546	0.91511	546	0.95358	546	0.125
545	0.91623	545	0.95741	545	0.127
544	0.91714	544	0.96124	544	0.126
543	0.92027	543	0.96352	543	0.127
542	0.92011	542	0.96919	542	0.127
541	0.9204	541	0.972	541	0.13
540	0.92153	540	0.97387	540	0.131
539	0.92269	539	0.976	539	0.132
538	0.9248	538	0.97864	538	0.13
537	0.92472	537	0.98097	537	0.131
536	0.92485	536	0.98458	536	0.13
535	0.92452	535	0.98303	535	0.132
534	0.92715	534	0.98746	534	0.133
533	0.927	533	0.98992	533	0.134
532	0.92767	532	0.98763	532	0.134
531	0.92654	531	0.99031	531	0.135
530	0.92828	530	0.99308	530	0.135
529	0.92697	529	0.99184	529	0.138
528	0.92579	528	0.995	528	0.139
527	0.92714	527	0.99685	527	0.141
526	0.92893	526	0.99847	526	0.14
525	0.92798	525	1.00013	525	0.138
524	0.92861	524	0.99672	524	0.138
523	0.92635	523	0.99821	523	0.14
522	0.92623	522	0.9976	522	0.141
521	0.9276	521	0.99804	521	0.141
520	0.92882	520	1.00121	520	0.141
519	0.92983	519	0.99882	519	0.142
518	0.92879	518	1.00044	518	0.143
517	0.93165	517	0.99964	517	0.144
516	0.92808	516	1.00056	516	0.145
515	0.92875	515	0.99951	515	0.144
514	0.92689	514	1.00041	514	0.145
513	0.93085	513	1.00198	513	0.144
512	0.92931	512	1.00151	512	0.145
511	0.93228	511	0.99999	511	0.146
510	0.9302	510	0.99953	510	0.147
509	0.93199	509	1.00346	509	0.148
508	0.93302	508	1.00072	508	0.147
507	0.93089	507	1.00342	507	0.148
506	0.92996	506	0.99928	506	0.148
505	0.93085	505	1.00109	505	0.149
504	0.93387	504	1.00306	504	0.15
503	0.93307	503	1.0059	503	0.15
502	0.93384	502	1.00269	502	0.151
501	0.93514	501	1.00223	501	0.152
500	0.9352	500	1.00249	500	0.153
499	0.93602	499	1.00356	499	0.154
498	0.93441	498	1.0011	498	0.155
497	0.93465	497	1.00268	497	0.155
496	0.93547	496	1.00488	496	0.156
495	0.93575	495	1.00287	495	0.157
494	0.93499	494	1.00508	494	0.157
493	0.93418	493	1.00452	493	0.158
492	0.93609	492	1.00418	492	0.159
491	0.93532	491	1.00541	491	0.159
490	0.93778	490	1.00377	490	0.159
489	0.93482	489	1.00439	489	0.16
488	0.93623	488	1.00282	488	0.16
487	0.93849	487	1.0046	487	0.161
486	0.93537	486	1.00261	486	0.161
485	0.93951	485	1.00155	485	0.161
484	0.93824	484	1.00158	484	0.161
483	0.93859	483	1.00386	483	0.162
482	0.93844	482	1.00615	482	0.164
481	0.94066	481	1.0036	481	0.165
480	0.93853	480	1.0023	480	0.167
479	0.94216	479	1.00166	479	0.168
478	0.9405	478	0.99982	478	0.169
477	0.93956	477	0.9983	477	0.17
476	0.93977	476	1.00152	476	0.169
475	0.94072	475	0.99641	475	0.17
474	0.93924	474	0.99424	474	0.171
473	0.94069	473	0.99393	473	0.171
472	0.93555	472	0.9958	472	0.173
471	0.9399	471	0.99219	471	0.175
470	0.94505	470	0.99177	470	0.177
469	0.94059	469	0.98996	469	0.177
468	0.94412	468	0.98854	468	0.177
467	0.93859	467	0.98737	467	0.178
466	0.94176	466	0.98559	466	0.182
465	0.94232	465	0.98242	465	0.183
464	0.94237	464	0.98339	464	0.184
463	0.93951	463	0.97973	463	0.185
462	0.94049	462	0.9808	462	0.187
461	0.94273	461	0.98008	461	0.191
460	0.94363	460	0.97669	460	0.194
459	0.94392	459	0.9782	459	0.198
458	0.94133	458	0.97773	458	0.202
457	0.9436	457	0.97613	457	0.206
456	0.94858	456	0.97492	456	0.208
455	0.94005	455	0.97278	455	0.211
454	0.94407	454	0.96879	454	0.216
453	0.94585	453	0.96717	453	0.223
452	0.94545	452	0.96797	452	0.231
451	0.94408	451	0.96817	451	0.239
450	0.94775	450	0.95968	450	0.248
449	0.94058	449	0.96498	449	0.258
448	0.94821	448	0.96351	448	0.27
447	0.94517	447	0.96253	447	0.281
446	0.94715	446	0.96485	446	0.295
445	0.94572	445	0.96476	445	0.31
444	0.94465	444	0.96172	444	0.327
443	0.95043	443	0.9623	443	0.345
442	0.94788	442	0.96564	442	0.364
441	0.95201	441	0.96413	441	0.385
440	0.94891	440	0.96206	440	0.405
439	0.94903	439	0.96763	439	0.429
438	0.94776	438	0.96949	438	0.453
437	0.94933	437	0.97257	437	0.481
436	0.9503	436	0.97286	436	0.507
435	0.94875	435	0.97414	435	0.537
434	0.94934	434	0.96393	434	0.564
433	0.95138	433	0.97326	433	0.591
432	0.9491	432	0.97002	432	0.617
431	0.9496	431	0.96962	431	0.645
430	0.95485	430	0.96974	430	0.672
429	0.95059	429	0.96855	429	0.698
428	0.94745	428	0.96331	428	0.72
427	0.94878	427	0.96742	427	0.74
426	0.95178	426	0.96537	426	0.761
425	0.95673	425	0.96402	425	0.783
424	0.94598	424	0.95603	424	0.805
423	0.95312	423	0.95631	423	0.824
422	0.95488	422	0.95918	422	0.84
421	0.95133	421	0.94493	421	0.855
420	0.94831	420	0.94945	420	0.867
419	0.9557	419	0.95036	419	0.878
418	0.94962	418	0.94398	418	0.888
417	0.94697	417	0.94576	417	0.897
416	0.95388	416	0.94545	416	0.905
415	0.94867	415	0.94177	415	0.914
414	0.9524	414	0.93452	414	0.923
413	0.94617	413	0.9471	413	0.93
412	0.94408	412	0.94422	412	0.934
411	0.94159	411	0.94848	411	0.938
410	0.93817	410	0.94678	410	0.939
409	0.94123	409	0.95049	409	0.944
408	0.93124	408	0.94664	408	0.945
407	0.93729	407	0.95018	407	0.95
406	0.92826	406	0.9508	406	0.945
405	0.93352	405	0.95917	405	0.947
404	0.92929	404	0.96677	404	0.948
403	0.92965	403	0.96264	403	0.95
402	0.92351	402	0.97017	402	0.948
401	0.92878	401	0.97633	401	0.947
400	0.92812	400	0.97561	400	0.945
399	0.91769	399	0.97598	399	0.948
398	0.92037	398	0.98672	398	0.951
397	0.91486	397	0.98835	397	0.954
396	0.89984	396	0.99433	396	0.952
395	0.90477	395	0.99241	395	0.95
394	0.89375	394	0.99371	394	0.947
393	0.90406	393	0.99496	393	0.95
392	0.89427	392	1.0025	392	0.949
391	0.88949	391	1.00233	391	0.95
390	0.88997	390	1.00994	390	0.945
389	0.89053	389	1.00255	389	0.946
388	0.88128	388	1.00509	388	0.945
387	0.86807	387	1.00333	387	0.946
386	0.86556	386	0.99747	386	0.944
385	0.85997	385	1.0021	385	0.945
384	0.86566	384	0.98894	384	0.946
383	0.85613	383	0.98851	383	0.948
382	0.8531	382	0.98601	382	0.947
381	0.84732	381	0.98733	381	0.948
380	0.84736	380	0.99159	380	0.945
379	0.84184	379	0.98389	379	0.944
378	0.84599	378	0.98888	378	0.939
377	0.84173	377	1.00435	377	0.937
376	0.84544	376	0.99097	376	0.94
375	0.82937	375	0.98003	375	0.94
374	0.8286	374	1.00166	374	0.94
373	0.82998	373	1.00008	373	0.936
372	0.82301	372	1.01199	372	0.924
371	0.83012	371	1.01731	371	0.921
370	0.82018	370	1.01598	370	0.923
369	0.82948	369	0.99308	369	0.932
368	0.83112	368	0.99936	368	0.935
367	0.81766	367	0.99118	367	0.926
366	0.82172	366	0.99379	366	0.924
365	0.81115	365	0.9855	365	0.921
364	0.83525	364	0.99582	364	0.922
363	0.82919	363	0.99428	363	0.924
362	0.82432	362	0.96904	362	0.923
361	0.84103	361	0.97614	361	0.92
360	0.83753	360	0.96556	360	0.915
359	0.82806	359	0.97235	359	0.91
358	0.81963	358	0.96685	358	0.911
357	0.8285	357	0.98623	357	0.909
356	0.84265	356	1.00073	356	0.907
355	0.83821	355	0.98197	355	0.904
354	0.83813	354	0.97834	354	0.908
353	0.84988	353	0.99653	353	0.9
352	0.8506	352	0.98598	352	0.896
351	0.84716	351	0.97359	351	0.889
350	0.84985	350	0.96027	350	0.891
349	0.81514	349	1.06156	349	0.894
348	0.82874	348	1.44705	348	0.898
347	0.91099	347	1.03405	347	0.892
346	0.9327	346	1.09552	346	0.882
345	0.97271	345	1.00814	345	0.873
344	1.13709	344	1.23557	344	0.874
343	0.96507	343	1.08108	343	0.877
342	0.79127	342	0.92874	342	0.878
341	0.81414	341	1.03574	341	0.87
340	0.87335	340	1.11757	340	0.866
339	0.92299	339	1.0258	339	0.864
338	0.81565	338	0.97702	338	0.869
337	0.88289	337	1.10014	337	0.868
336	0.8405	336	0.98219	336	0.86
335	0.91108	335	10	335	0.862
334	0.87995	334	0.94297	334	0.851
333	0.8798	333	1.05406	333	0.842
332	0.85077	332	0.86932	332	0.834
331	0.84983	331	0.96437	331	0.837
330	0.9446	330	0.94558	330	0.84
329	0.93088	329	1.01453	329	0.837
328	0.8912	328	0.94128	328	0.837
327	0.87973	327	0.88795	327	0.834
326	1.07658	326	0.87112	326	0.824
325	0.86208	325	0.99751	325	0.815
324	0.91445	324	0.95381	324	0.803
323	0.85795	323	1.02131	323	0.801
322	0.85697	322	0.93287	322	0.797
321	1.08675	321	0.99652	321	0.794
320	0.8988	320	0.84565	320	0.789
319	1.02726	319	0.90505	319	0.781
318	0.83868	318	0.87406	318	0.776
317	1.02228	317	0.96138	317	0.769
316	0.85113	316	0.89292	316	0.761
315	0.8246	315	0.93962	315	0.754
314	0.88371	314	0.93255	314	0.748
313	0.87672	313	0.99993	313	0.749
312	0.99538	312	0.88638	312	0.745
311	0.94721	311	0.94992	311	0.741
310	0.87022	310	0.93926	310	0.735
309	0.9718	309	0.87083	309	0.733
308	0.90526	308	1.04267	308	0.728
307	1.26193	307	0.96739	307	0.718
306	0.9898	306	0.98239	306	0.708
305	0.99679	305	0.94874	305	0.708
304	1.04158	304	1.0606	304	0.711
303	1.04848	303	0.99322	303	0.703
302	0.94422	302	1.09137	302	0.696
301	1.00645	301	0.9143	301	0.69
300	0.88242	300	0.75348	300	0.69

## Sheet: Figure 3b
CeBTTD-B		CeBTTD-A		CeBTTD-N
Eg(eV)	(Ahv)2(eV)2	Eg(eV)	(Ahv)2(eV)2	Eg(eV)	(Ahv)2(eV)2
1.20039	0.0258	1.20039	0.0308	1.20039	0.02491
1.20155	0.02578	1.20155	0.03098	1.20155	0.0251
1.20272	0.02571	1.20272	0.03116	1.20272	0.02522
1.20388	0.02571	1.20388	0.03133	1.20388	0.02522
1.20505	0.02564	1.20505	0.03149	1.20505	0.02534
1.20623	0.02563	1.20623	0.03163	1.20623	0.02548
1.2074	0.02557	1.2074	0.03178	1.2074	0.02551
1.20858	0.02558	1.20858	0.03195	1.20858	0.02561
1.20976	0.02558	1.20976	0.03208	1.20976	0.02575
1.21094	0.02558	1.21094	0.03224	1.21094	0.02583
1.21212	0.02557	1.21212	0.03244	1.21212	0.02596
1.21331	0.02559	1.21331	0.03261	1.21331	0.02601
1.2145	0.02561	1.2145	0.03276	1.2145	0.02607
1.21569	0.02561	1.21569	0.0329	1.21569	0.0262
1.21688	0.02567	1.21688	0.0331	1.21688	0.02627
1.21807	0.0256	1.21807	0.03314	1.21807	0.02663
1.21927	0.02563	1.21927	0.0333	1.21927	0.02664
1.22047	0.02568	1.22047	0.03345	1.22047	0.02668
1.22167	0.02574	1.22167	0.03367	1.22167	0.02674
1.22288	0.02582	1.22288	0.03383	1.22288	0.02693
1.22409	0.02589	1.22409	0.034	1.22409	0.02709
1.2253	0.02599	1.2253	0.03416	1.2253	0.02719
1.22651	0.02606	1.22651	0.03435	1.22651	0.02733
1.22772	0.02618	1.22772	0.03455	1.22772	0.02753
1.22894	0.02631	1.22894	0.03469	1.22894	0.02764
1.23016	0.02641	1.23016	0.03494	1.23016	0.02765
1.23138	0.02651	1.23138	0.0351	1.23138	0.02787
1.2326	0.02651	1.2326	0.03517	1.2326	0.02789
1.23383	0.02666	1.23383	0.03537	1.23383	0.02809
1.23506	0.02682	1.23506	0.03559	1.23506	0.02827
1.23629	0.02708	1.23629	0.03591	1.23629	0.02838
1.23752	0.02724	1.23752	0.03612	1.23752	0.02864
1.23876	0.02738	1.23876	0.03633	1.23876	0.02863
1.24	0.02762	1.24	0.03656	1.24	0.02871
1.24124	0.02777	1.24124	0.03674	1.24124	0.0289
1.24248	0.02796	1.24248	0.03696	1.24248	0.02904
1.24373	0.02822	1.24373	0.03725	1.24373	0.0292
1.24498	0.02838	1.24498	0.03748	1.24498	0.02933
1.24623	0.0286	1.24623	0.03764	1.24623	0.02944
1.24748	0.0288	1.24748	0.03789	1.24748	0.02957
1.24874	0.02901	1.24874	0.03814	1.24874	0.02976
1.25	0.02928	1.25	0.03838	1.25	0.02985
1.25126	0.02953	1.25126	0.03862	1.25126	0.03
1.25253	0.02978	1.25253	0.03891	1.25253	0.03022
1.25379	0.03005	1.25379	0.03919	1.25379	0.0304
1.25506	0.03036	1.25506	0.03943	1.25506	0.03047
1.25633	0.03054	1.25633	0.03972	1.25633	0.03069
1.25761	0.03084	1.25761	0.03995	1.25761	0.03078
1.25888	0.03112	1.25888	0.04024	1.25888	0.03105
1.26016	0.03146	1.26016	0.04054	1.26016	0.03112
1.26144	0.03177	1.26144	0.04085	1.26144	0.03134
1.26273	0.03211	1.26273	0.0412	1.26273	0.03168
1.26402	0.03241	1.26402	0.04157	1.26402	0.0317
1.26531	0.03268	1.26531	0.04186	1.26531	0.03192
1.2666	0.033	1.2666	0.04215	1.2666	0.03208
1.26789	0.03343	1.26789	0.04251	1.26789	0.03228
1.26919	0.03385	1.26919	0.04283	1.26919	0.03238
1.27049	0.03419	1.27049	0.04309	1.27049	0.0325
1.27179	0.03451	1.27179	0.04345	1.27179	0.03292
1.2731	0.03485	1.2731	0.04382	1.2731	0.03304
1.27441	0.03532	1.27441	0.04419	1.27441	0.0333
1.27572	0.03574	1.27572	0.04452	1.27572	0.03345
1.27703	0.03607	1.27703	0.04491	1.27703	0.03372
1.27835	0.03645	1.27835	0.04522	1.27835	0.03395
1.27967	0.0369	1.27967	0.04559	1.27967	0.03412
1.28099	0.03726	1.28099	0.04595	1.28099	0.03422
1.28232	0.0377	1.28232	0.04636	1.28232	0.03444
1.28364	0.03808	1.28364	0.04667	1.28364	0.0346
1.28497	0.03847	1.28497	0.04702	1.28497	0.03501
1.28631	0.03881	1.28631	0.04746	1.28631	0.03514
1.28764	0.03936	1.28764	0.04789	1.28764	0.0355
1.28898	0.03968	1.28898	0.04826	1.28898	0.03571
1.29032	0.04018	1.29032	0.04867	1.29032	0.03579
1.29167	0.04073	1.29167	0.04925	1.29167	0.03613
1.29301	0.04114	1.29301	0.04957	1.29301	0.03648
1.29436	0.04154	1.29436	0.05007	1.29436	0.03664
1.29572	0.04204	1.29572	0.05059	1.29572	0.03687
1.29707	0.04243	1.29707	0.05101	1.29707	0.03719
1.29843	0.04294	1.29843	0.0515	1.29843	0.03755
1.29979	0.04344	1.29979	0.05207	1.29979	0.03786
1.30115	0.04392	1.30115	0.05258	1.30115	0.03805
1.30252	0.04437	1.30252	0.05312	1.30252	0.03828
1.30389	0.0448	1.30389	0.05355	1.30389	0.03869
1.30526	0.04515	1.30526	0.05402	1.30526	0.03898
1.30664	0.04556	1.30664	0.05454	1.30664	0.03929
1.30802	0.04608	1.30802	0.05515	1.30802	0.03962
1.3094	0.04653	1.3094	0.05584	1.3094	0.0398
1.31078	0.04696	1.31078	0.0565	1.31078	0.04019
1.31217	0.04736	1.31217	0.05706	1.31217	0.04062
1.31356	0.04778	1.31356	0.05782	1.31356	0.04107
1.31495	0.0484	1.31495	0.05852	1.31495	0.04145
1.31635	0.04884	1.31635	0.05922	1.31635	0.04189
1.31775	0.04913	1.31775	0.0598	1.31775	0.04231
1.31915	0.04974	1.31915	0.06062	1.31915	0.04271
1.32055	0.05017	1.32055	0.06128	1.32055	0.0431
1.32196	0.05074	1.32196	0.0622	1.32196	0.04348
1.32337	0.05125	1.32337	0.06282	1.32337	0.04409
1.32479	0.0517	1.32479	0.06375	1.32479	0.04438
1.3262	0.05227	1.3262	0.06463	1.3262	0.04508
1.32762	0.05264	1.32762	0.0652	1.32762	0.04536
1.32905	0.05324	1.32905	0.06629	1.32905	0.04588
1.33047	0.05368	1.33047	0.067	1.33047	0.04636
1.3319	0.05395	1.3319	0.06791	1.3319	0.04695
1.33333	0.05459	1.33333	0.06869	1.33333	0.0475
1.33477	0.05507	1.33477	0.06962	1.33477	0.04828
1.33621	0.05563	1.33621	0.07066	1.33621	0.04855
1.33765	0.05633	1.33765	0.07148	1.33765	0.04948
1.33909	0.05683	1.33909	0.07242	1.33909	0.04982
1.34054	0.05734	1.34054	0.07337	1.34054	0.05035
1.34199	0.05798	1.34199	0.07443	1.34199	0.05107
1.34345	0.05865	1.34345	0.0755	1.34345	0.05173
1.3449	0.05927	1.3449	0.07651	1.3449	0.05251
1.34636	0.05987	1.34636	0.07739	1.34636	0.053
1.34783	0.06067	1.34783	0.07846	1.34783	0.05371
1.34929	0.06133	1.34929	0.07933	1.34929	0.0544
1.35076	0.06207	1.35076	0.08083	1.35076	0.0555
1.35224	0.06267	1.35224	0.08174	1.35224	0.05594
1.35371	0.06382	1.35371	0.08286	1.35371	0.05675
1.35519	0.06423	1.35519	0.08417	1.35519	0.05759
1.35667	0.06527	1.35667	0.08516	1.35667	0.05847
1.35816	0.06612	1.35816	0.08636	1.35816	0.05941
1.35965	0.06701	1.35965	0.08782	1.35965	0.06015
1.36114	0.0676	1.36114	0.08896	1.36114	0.06135
1.36264	0.06922	1.36264	0.09077	1.36264	0.06197
1.36414	0.07045	1.36414	0.09217	1.36414	0.06314
1.36564	0.07144	1.36564	0.09348	1.36564	0.06351
1.36714	0.07237	1.36714	0.09554	1.36714	0.06512
1.36865	0.07343	1.36865	0.09651	1.36865	0.06541
1.37017	0.07489	1.37017	0.09816	1.37017	0.06687
1.37168	0.07601	1.37168	0.1	1.37168	0.06833
1.3732	0.07691	1.3732	0.10145	1.3732	0.06893
1.37472	0.07826	1.37472	0.10367	1.37472	0.07065
1.37625	0.08045	1.37625	0.10555	1.37625	0.07056
1.37778	0.08134	1.37778	0.10759	1.37778	0.07231
1.37931	0.08246	1.37931	0.10889	1.37931	0.07382
1.38085	0.08414	1.38085	0.11168	1.38085	0.07472
1.38239	0.08567	1.38239	0.11356	1.38239	0.07596
1.38393	0.08728	1.38393	0.11605	1.38393	0.07737
1.38547	0.08903	1.38547	0.11861	1.38547	0.07847
1.38702	0.09049	1.38702	0.12064	1.38702	0.07996
1.38858	0.09205	1.38858	0.123	1.38858	0.08133
1.39013	0.09319	1.39013	0.12547	1.39013	0.08277
1.39169	0.09595	1.39169	0.12879	1.39169	0.08352
1.39326	0.09781	1.39326	0.13163	1.39326	0.08555
1.39483	0.09935	1.39483	0.13468	1.39483	0.08787
1.3964	0.10111	1.3964	0.13731	1.3964	0.08846
1.39797	0.10334	1.39797	0.14024	1.39797	0.09044
1.39955	0.10574	1.39955	0.14446	1.39955	0.09211
1.40113	0.10794	1.40113	0.1472	1.40113	0.09331
1.40271	0.10922	1.40271	0.15098	1.40271	0.09558
1.4043	0.11155	1.4043	0.15331	1.4043	0.0968
1.4059	0.11421	1.4059	0.15766	1.4059	0.09907
1.40749	0.11684	1.40749	0.16117	1.40749	0.10108
1.40909	0.11937	1.40909	0.16554	1.40909	0.10147
1.41069	0.12146	1.41069	0.17001	1.41069	0.10401
1.4123	0.12388	1.4123	0.17386	1.4123	0.10621
1.41391	0.12649	1.41391	0.17851	1.41391	0.1078
1.41553	0.12853	1.41553	0.18164	1.41553	0.11043
1.41714	0.13183	1.41714	0.18741	1.41714	0.11153
1.41876	0.13368	1.41876	0.19026	1.41876	0.11446
1.42039	0.13783	1.42039	0.19445	1.42039	0.11628
1.42202	0.14129	1.42202	0.20033	1.42202	0.11956
1.42365	0.14302	1.42365	0.2071	1.42365	0.12035
1.42529	0.14657	1.42529	0.21217	1.42529	0.12368
1.42693	0.14899	1.42693	0.21599	1.42693	0.12572
1.42857	0.15312	1.42857	0.22171	1.42857	0.12817
1.43022	0.15654	1.43022	0.22559	1.43022	0.13086
1.43187	0.15815	1.43187	0.23288	1.43187	0.13452
1.43353	0.16276	1.43353	0.24037	1.43353	0.13717
1.43519	0.16725	1.43519	0.24527	1.43519	0.13926
1.43685	0.16892	1.43685	0.25124	1.43685	0.14153
1.43852	0.17347	1.43852	0.258	1.43852	0.14573
1.44019	0.1779	1.44019	0.26252	1.44019	0.1465
1.44186	0.17875	1.44186	0.27034	1.44186	0.14944
1.44354	0.18477	1.44354	0.27858	1.44354	0.15219
1.44522	0.19079	1.44522	0.28513	1.44522	0.15529
1.44691	0.19484	1.44691	0.29061	1.44691	0.15842
1.4486	0.19697	1.4486	0.29957	1.4486	0.16045
1.45029	0.20205	1.45029	0.30922	1.45029	0.1657
1.45199	0.20443	1.45199	0.31468	1.45199	0.16898
1.45369	0.20742	1.45369	0.32034	1.45369	0.16919
1.4554	0.21498	1.4554	0.33055	1.4554	0.17385
1.45711	0.21631	1.45711	0.33591	1.45711	0.1801
1.45882	0.22678	1.45882	0.34415	1.45882	0.1789
1.46054	0.22634	1.46054	0.34663	1.46054	0.18654
1.46226	0.23256	1.46226	0.35835	1.46226	0.18475
1.46399	0.24043	1.46399	0.37023	1.46399	0.19062
1.46572	0.24204	1.46572	0.37924	1.46572	0.19444
1.46746	0.24845	1.46746	0.38329	1.46746	0.19589
1.46919	0.24968	1.46919	0.39373	1.46919	0.20356
1.47094	0.25626	1.47094	0.40446	1.47094	0.2043
1.47268	0.26122	1.47268	0.40519	1.47268	0.20494
1.47444	0.26659	1.47444	0.41373	1.47444	0.21289
1.47619	0.27127	1.47619	0.42663	1.47619	0.21516
1.47795	0.27533	1.47795	0.43316	1.47795	0.22325
1.47971	0.28101	1.47971	0.44481	1.47971	0.22206
1.48148	0.29116	1.48148	0.44388	1.48148	0.22212
1.48325	0.29436	1.48325	0.46057	1.48325	0.23404
1.48503	0.29757	1.48503	0.46885	1.48503	0.23562
1.48681	0.30577	1.48681	0.47774	1.48681	0.23854
1.4886	0.30806	1.4886	0.48718	1.4886	0.24537
1.49038	0.3153	1.49038	0.4887	1.49038	0.2435
1.49218	0.32605	1.49218	0.50111	1.49218	0.24943
1.49398	0.3286	1.49398	0.50391	1.49398	0.2459
1.49578	0.33368	1.49578	0.51348	1.49578	0.25327
1.49758	0.34246	1.49758	0.52785	1.49758	0.26022
1.4994	0.34494	1.4994	0.53201	1.4994	0.26394
1.50121	0.35113	1.50121	0.54358	1.50121	0.2571
1.50303	0.35694	1.50303	0.54762	1.50303	0.26973
1.50485	0.36786	1.50485	0.55285	1.50485	0.26977
1.50668	0.36549	1.50668	0.56729	1.50668	0.27894
1.50852	0.37433	1.50852	0.56409	1.50852	0.2763
1.51035	0.38396	1.51035	0.57412	1.51035	0.28563
1.5122	0.39229	1.5122	0.57538	1.5122	0.29029
1.51404	0.38942	1.51404	0.59747	1.51404	0.2872
1.51589	0.40068	1.51589	0.58459	1.51589	0.28888
1.51775	0.40482	1.51775	0.6059	1.51775	0.29704
1.51961	0.41033	1.51961	0.60732	1.51961	0.29726
1.52147	0.41634	1.52147	0.62013	1.52147	0.29665
1.52334	0.42144	1.52334	0.62193	1.52334	0.30079
1.52522	0.43019	1.52522	0.63693	1.52522	0.3055
1.52709	0.4323	1.52709	0.63326	1.52709	0.3117
1.52898	0.44243	1.52898	0.65453	1.52898	0.32422
1.53086	0.4449	1.53086	0.6459	1.53086	0.32133
1.53276	0.45891	1.53276	0.64748	1.53276	0.33261
1.53465	0.46737	1.53465	0.661	1.53465	0.32765
1.53656	0.45985	1.53656	0.67151	1.53656	0.32932
1.53846	0.47992	1.53846	0.65663	1.53846	0.33012
1.54037	0.48141	1.54037	0.65511	1.54037	0.33082
1.54229	0.49012	1.54229	0.6893	1.54229	0.34626
1.54421	0.4991	1.54421	0.67811	1.54421	0.34052
1.54613	0.4949	1.54613	0.69052	1.54613	0.34551
1.54806	0.50021	1.54806	0.68218	1.54806	0.34082
1.55	0.51555	1.55	0.68581	1.55	0.35708
1.55194	0.50181	1.55194	0.69074	1.55194	0.3379
1.55388	0.50617	1.55388	0.6892	1.55388	0.34036
1.55583	0.51166	1.55583	0.68915	1.55583	0.34505
1.55779	0.51521	1.55779	0.69154	1.55779	0.34465
1.55975	0.52092	1.55975	0.70034	1.55975	0.3482
1.56171	0.53293	1.56171	0.70762	1.56171	0.35585
1.56368	0.53752	1.56368	0.71135	1.56368	0.35102
1.56566	0.54322	1.56566	0.70907	1.56566	0.35597
1.56764	0.54244	1.56764	0.71439	1.56764	0.36133
1.56962	0.5478	1.56962	0.72073	1.56962	0.36269
1.57161	0.55241	1.57161	0.72397	1.57161	0.36758
1.5736	0.55742	1.5736	0.72343	1.5736	0.37164
1.5756	0.56593	1.5756	0.7253	1.5756	0.37681
1.57761	0.57504	1.57761	0.73337	1.57761	0.37782
1.57962	0.57726	1.57962	0.7277	1.57962	0.38435
1.58163	0.57975	1.58163	0.73365	1.58163	0.39171
1.58365	0.58846	1.58365	0.73628	1.58365	0.3926
1.58568	0.59134	1.58568	0.74988	1.58568	0.39671
1.58771	0.59576	1.58771	0.74677	1.58771	0.39694
1.58974	0.60093	1.58974	0.74604	1.58974	0.39901
1.59178	0.60021	1.59178	0.74942	1.59178	0.41075
1.59383	0.60302	1.59383	0.75649	1.59383	0.41003
1.59588	0.61004	1.59588	0.7583	1.59588	0.42081
1.59794	0.61647	1.59794	0.75837	1.59794	0.41996
1.6	0.62329	1.6	0.75805	1.6	0.42338
1.60207	0.62589	1.60207	0.7673	1.60207	0.42781
1.60414	0.62503	1.60414	0.77211	1.60414	0.43964
1.60622	0.62881	1.60622	0.76726	1.60622	0.44066
1.6083	0.6308	1.6083	0.77471	1.6083	0.45217
1.61039	0.64044	1.61039	0.78596	1.61039	0.45241
1.61248	0.63981	1.61248	0.78287	1.61248	0.46094
1.61458	0.64521	1.61458	0.78973	1.61458	0.46643
1.61669	0.6488	1.61669	0.79302	1.61669	0.47354
1.6188	0.65709	1.6188	0.80224	1.6188	0.47693
1.62092	0.65911	1.62092	0.80047	1.62092	0.48725
1.62304	0.66808	1.62304	0.8085	1.62304	0.49434
1.62516	0.66473	1.62516	0.80604	1.62516	0.5003
1.6273	0.67199	1.6273	0.81547	1.6273	0.50454
1.62943	0.67696	1.62943	0.82738	1.62943	0.51484
1.63158	0.67715	1.63158	0.8235	1.63158	0.52362
1.63373	0.68693	1.63373	0.83326	1.63373	0.53793
1.63588	0.68497	1.63588	0.83464	1.63588	0.53861
1.63804	0.69275	1.63804	0.84208	1.63804	0.55074
1.64021	0.70215	1.64021	0.8524	1.64021	0.56229
1.64238	0.70475	1.64238	0.85423	1.64238	0.56818
1.64456	0.71099	1.64456	0.86223	1.64456	0.57656
1.64675	0.71228	1.64675	0.8709	1.64675	0.58595
1.64894	0.7171	1.64894	0.87329	1.64894	0.59963
1.65113	0.72029	1.65113	0.87679	1.65113	0.61208
1.65333	0.73565	1.65333	0.8873	1.65333	0.61824
1.65554	0.73619	1.65554	0.88642	1.65554	0.62705
1.65775	0.74468	1.65775	0.89933	1.65775	0.63951
1.65997	0.7588	1.65997	0.90967	1.65997	0.65118
1.6622	0.76495	1.6622	0.91177	1.6622	0.65971
1.66443	0.76576	1.66443	0.92209	1.66443	0.66789
1.66667	0.78293	1.66667	0.92499	1.66667	0.68115
1.66891	0.78093	1.66891	0.9303	1.66891	0.68772
1.67116	0.78627	1.67116	0.93963	1.67116	0.70336
1.67341	0.79929	1.67341	0.94647	1.67341	0.71391
1.67568	0.81548	1.67568	0.95822	1.67568	0.7149
1.67794	0.82384	1.67794	0.95752	1.67794	0.72926
1.68022	0.83255	1.68022	0.96937	1.68022	0.73585
1.6825	0.84724	1.6825	0.97402	1.6825	0.74848
1.68478	0.85293	1.68478	0.98471	1.68478	0.75247
1.68707	0.86601	1.68707	0.98833	1.68707	0.76205
1.68937	0.8751	1.68937	1.00007	1.68937	0.76783
1.69168	0.89005	1.69168	1.00804	1.69168	0.77599
1.69399	0.89959	1.69399	1.01279	1.69399	0.7795
1.69631	0.91047	1.69631	1.02322	1.69631	0.78876
1.69863	0.92665	1.69863	1.02348	1.69863	0.79882
1.70096	0.94099	1.70096	1.03384	1.70096	0.8073
1.7033	0.94929	1.7033	1.04037	1.7033	0.80992
1.70564	0.96005	1.70564	1.03963	1.70564	0.82308
1.70799	0.98016	1.70799	1.05282	1.70799	0.82637
1.71034	0.98368	1.71034	1.05439	1.71034	0.83117
1.71271	0.9998	1.71271	1.0633	1.71271	0.84273
1.71508	1.00266	1.71508	1.07293	1.71508	0.84944
1.71745	1.01797	1.71745	1.07427	1.71745	0.8516
1.71983	1.02879	1.71983	1.08857	1.71983	0.85553
1.72222	1.03592	1.72222	1.08957	1.72222	0.86133
1.72462	1.04866	1.72462	1.09475	1.72462	0.86158
1.72702	1.05392	1.72702	1.09725	1.72702	0.87211
1.72943	1.06353	1.72943	1.10449	1.72943	0.87139
1.73184	1.07047	1.73184	1.11228	1.73184	0.87751
1.73427	1.08151	1.73427	1.12388	1.73427	0.87987
1.73669	1.08507	1.73669	1.12469	1.73669	0.8839
1.73913	1.09524	1.73913	1.13168	1.73913	0.89276
1.74157	1.10114	1.74157	1.13187	1.74157	0.89347
1.74402	1.10355	1.74402	1.14281	1.74402	0.89564
1.74648	1.10812	1.74648	1.14435	1.74648	0.9042
1.74894	1.11586	1.74894	1.15487	1.74894	0.91158
1.75141	1.12669	1.75141	1.16096	1.75141	0.91523
1.75389	1.12933	1.75389	1.16728	1.75389	0.91736
1.75637	1.13762	1.75637	1.17877	1.75637	0.92578
1.75887	1.13953	1.75887	1.18187	1.75887	0.92898
1.76136	1.13747	1.76136	1.18606	1.76136	0.9334
1.76387	1.14786	1.76387	1.19099	1.76387	0.9372
1.76638	1.15303	1.76638	1.19997	1.76638	0.936
1.7689	1.15443	1.7689	1.20753	1.7689	0.94578
1.77143	1.15837	1.77143	1.21194	1.77143	0.95328
1.77396	1.16043	1.77396	1.21895	1.77396	0.95576
1.7765	1.15985	1.7765	1.21981	1.7765	0.96552
1.77905	1.16683	1.77905	1.23066	1.77905	0.9653
1.78161	1.16559	1.78161	1.24251	1.78161	0.9766
1.78417	1.16973	1.78417	1.25182	1.78417	0.97887
1.78674	1.17779	1.78674	1.2574	1.78674	0.99193
1.78932	1.17939	1.78932	1.26384	1.78932	0.99313
1.79191	1.18256	1.79191	1.2733	1.79191	1.00016
1.7945	1.18282	1.7945	1.27935	1.7945	1.00921
1.7971	1.18239	1.7971	1.28143	1.7971	1.00769
1.79971	1.1857	1.79971	1.29077	1.79971	1.02468
1.80233	1.19136	1.80233	1.30374	1.80233	1.02115
1.80495	1.19116	1.80495	1.3094	1.80495	1.03256
1.80758	1.19123	1.80758	1.3182	1.80758	1.0439
1.81022	1.19745	1.81022	1.32883	1.81022	1.05283
1.81287	1.199	1.81287	1.33286	1.81287	1.05367
1.81552	1.19989	1.81552	1.34047	1.81552	1.06167
1.81818	1.19788	1.81818	1.3538	1.81818	1.07398
1.82085	1.2023	1.82085	1.35864	1.82085	1.07279
1.82353	1.20491	1.82353	1.37416	1.82353	1.07992
1.82622	1.1979	1.82622	1.38458	1.82622	1.09181
1.82891	1.20751	1.82891	1.38867	1.82891	1.10799
1.83161	1.21097	1.83161	1.40543	1.83161	1.10789
1.83432	1.21713	1.83432	1.41098	1.83432	1.11606
1.83704	1.21743	1.83704	1.42188	1.83704	1.12826
1.83976	1.21192	1.83976	1.42552	1.83976	1.13137
1.8425	1.21973	1.8425	1.44445	1.8425	1.13912
1.84524	1.22241	1.84524	1.44944	1.84524	1.1494
1.84799	1.22396	1.84799	1.45838	1.84799	1.15549
1.85075	1.2258	1.85075	1.46574	1.85075	1.16645
1.85351	1.22979	1.85351	1.48507	1.85351	1.17298
1.85629	1.23492	1.85629	1.49364	1.85629	1.18436
1.85907	1.23604	1.85907	1.50445	1.85907	1.18853
1.86186	1.24376	1.86186	1.51715	1.86186	1.19415
1.86466	1.24101	1.86466	1.52746	1.86466	1.2056
1.86747	1.24876	1.86747	1.53086	1.86747	1.21544
1.87029	1.24642	1.87029	1.54291	1.87029	1.22418
1.87311	1.25355	1.87311	1.55288	1.87311	1.23141
1.87595	1.25519	1.87595	1.56183	1.87595	1.23654
1.87879	1.25688	1.87879	1.57792	1.87879	1.24771
1.88164	1.26134	1.88164	1.59113	1.88164	1.25267
1.8845	1.26919	1.8845	1.602	1.8845	1.2588
1.88737	1.26893	1.88737	1.61101	1.88737	1.26964
1.89024	1.27255	1.89024	1.63038	1.89024	1.28001
1.89313	1.27341	1.89313	1.63525	1.89313	1.28794
1.89602	1.27908	1.89602	1.6453	1.89602	1.29949
1.89893	1.28274	1.89893	1.65032	1.89893	1.30973
1.90184	1.28503	1.90184	1.66882	1.90184	1.31451
1.90476	1.28684	1.90476	1.67701	1.90476	1.32497
1.90769	1.28912	1.90769	1.68934	1.90769	1.3307
1.91063	1.29515	1.91063	1.70161	1.91063	1.33956
1.91358	1.29555	1.91358	1.71225	1.91358	1.34938
1.91654	1.30172	1.91654	1.72305	1.91654	1.3558
1.9195	1.30502	1.9195	1.73846	1.9195	1.35976
1.92248	1.30238	1.92248	1.75414	1.92248	1.37922
1.92547	1.31178	1.92547	1.76392	1.92547	1.38009
1.92846	1.30847	1.92846	1.77761	1.92846	1.39177
1.93146	1.31481	1.93146	1.79032	1.93146	1.4059
1.93448	1.32268	1.93448	1.80374	1.93448	1.40557
1.9375	1.32143	1.9375	1.81165	1.9375	1.42429
1.94053	1.33081	1.94053	1.82924	1.94053	1.43221
1.94357	1.32724	1.94357	1.84485	1.94357	1.43866
1.94662	1.32903	1.94662	1.8455	1.94662	1.44899
1.94969	1.33524	1.94969	1.86594	1.94969	1.46949
1.95276	1.34106	1.95276	1.87721	1.95276	1.47836
1.95584	1.33841	1.95584	1.90022	1.95584	1.48951
1.95893	1.34774	1.95893	1.91345	1.95893	1.4982
1.96203	1.34528	1.96203	1.9146	1.96203	1.50171
1.96513	1.3471	1.96513	1.93056	1.96513	1.51853
1.96825	1.35387	1.96825	1.95428	1.96825	1.538
1.97138	1.35302	1.97138	1.96233	1.97138	1.54927
1.97452	1.3566	1.97452	1.97504	1.97452	1.56331
1.97767	1.36059	1.97767	1.98078	1.97767	1.57902
1.98083	1.36135	1.98083	2.00297	1.98083	1.58962
1.984	1.36871	1.984	2.01943	1.984	1.60939
1.98718	1.367	1.98718	2.02929	1.98718	1.62455
1.99037	1.37413	1.99037	2.04803	1.99037	1.63265
1.99357	1.37671	1.99357	2.05829	1.99357	1.65551
1.99678	1.38306	1.99678	2.07999	1.99678	1.66227
2	1.38162	2	2.08714	2	1.68242
2.00323	1.38225	2.00323	2.10198	2.00323	1.70209
2.00647	1.39166	2.00647	2.11802	2.00647	1.73232
2.00972	1.39328	2.00972	2.12886	2.00972	1.74286
2.01299	1.39891	2.01299	2.14513	2.01299	1.76005
2.01626	1.4027	2.01626	2.16154	2.01626	1.79102
2.01954	1.40318	2.01954	2.17014	2.01954	1.81719
2.02284	1.41128	2.02284	2.19378	2.02284	1.83773
2.02614	1.40957	2.02614	2.20361	2.02614	1.86057
2.02946	1.42705	2.02946	2.22588	2.02946	1.88444
2.03279	1.42514	2.03279	2.23641	2.03279	1.91877
2.03612	1.42718	2.03612	2.2528	2.03612	1.9437
2.03947	1.43432	2.03947	2.26312	2.03947	1.96119
2.04283	1.44171	2.04283	2.28754	2.04283	2.00161
2.0462	1.44616	2.0462	2.29994	2.0462	2.03641
2.04959	1.44541	2.04959	2.31069	2.04959	2.08002
2.05298	1.45397	2.05298	2.32733	2.05298	2.10753
2.05638	1.45684	2.05638	2.35237	2.05638	2.1597
2.0598	1.46424	2.0598	2.36255	2.0598	2.19531
2.06323	1.47939	2.06323	2.38686	2.06323	2.23361
2.06667	1.48983	2.06667	2.39562	2.06667	2.27664
2.07012	1.48967	2.07012	2.41998	2.07012	2.33563
2.07358	1.50735	2.07358	2.42988	2.07358	2.38646
2.07705	1.51097	2.07705	2.44879	2.07705	2.43975
2.08054	1.52802	2.08054	2.46707	2.08054	2.48921
2.08403	1.53492	2.08403	2.48106	2.08403	2.55368
2.08754	1.55551	2.08754	2.51249	2.08754	2.60887
2.09106	1.57732	2.09106	2.52678	2.09106	2.66299
2.09459	1.58399	2.09459	2.53805	2.09459	2.73985
2.09814	1.61484	2.09814	2.57128	2.09814	2.78689
2.10169	1.63635	2.10169	2.58051	2.10169	2.8595
2.10526	1.65858	2.10526	2.60141	2.10526	2.92308
2.10884	1.69274	2.10884	2.6318	2.10884	2.98207
2.11244	1.71216	2.11244	2.65094	2.11244	3.05849
2.11604	1.75883	2.11604	2.66685	2.11604	3.12285
2.11966	1.80165	2.11966	2.69631	2.11966	3.19546
2.12329	1.82884	2.12329	2.71235	2.12329	3.25018
2.12693	1.87715	2.12693	2.7421	2.12693	3.32468
2.13058	1.93031	2.13058	2.77178	2.13058	3.39955
2.13425	1.98705	2.13425	2.79294	2.13425	3.45946
2.13793	2.04597	2.13793	2.80724	2.13793	3.53717
2.14162	2.11544	2.14162	2.84546	2.14162	3.60997
2.14533	2.18745	2.14533	2.86878	2.14533	3.67126
2.14905	2.26636	2.14905	2.91858	2.14905	3.72359
2.15278	2.34934	2.15278	2.9469	2.15278	3.79851
2.15652	2.42765	2.15652	2.95937	2.15652	3.86259
2.16028	2.52745	2.16028	3.00817	2.16028	3.92557
2.16405	2.61966	2.16405	3.04748	2.16405	3.97718
2.16783	2.71923	2.16783	3.0822	2.16783	4.0383
2.17163	2.83231	2.17163	3.13098	2.17163	4.09697
2.17544	2.94508	2.17544	3.17371	2.17544	4.15126
2.17926	3.0564	2.17926	3.21634	2.17926	4.1985
2.1831	3.16591	2.1831	3.26112	2.1831	4.25774
2.18695	3.27815	2.18695	3.31561	2.18695	4.30283
2.19081	3.39373	2.19081	3.37114	2.19081	4.35492
2.19469	3.52945	2.19469	3.43107	2.19469	4.41225
2.19858	3.62723	2.19858	3.49016	2.19858	4.46436
2.20249	3.74469	2.20249	3.54955	2.20249	4.50798
2.20641	3.84449	2.20641	3.60314	2.20641	4.53916
2.21034	3.95564	2.21034	3.68392	2.21034	4.59574
2.21429	4.06122	2.21429	3.75218	2.21429	4.61706
2.21825	4.15969	2.21825	3.80902	2.21825	4.65499
2.22222	4.25761	2.22222	3.87867	2.22222	4.69414
2.22621	4.3478	2.22621	3.9503	2.22621	4.74456
2.23022	4.42447	2.23022	4.02414	2.23022	4.77103
2.23423	4.50821	2.23423	4.08509	2.23423	4.82191
2.23827	4.59104	2.23827	4.15622	2.23827	4.83742
2.24231	4.66154	2.24231	4.24314	2.24231	4.88035
2.24638	4.7166	2.24638	4.29444	2.24638	4.88915
2.25045	4.80252	2.25045	4.36151	2.25045	4.94482
2.25455	4.84157	2.25455	4.43849	2.25455	4.96803
2.25865	4.89413	2.25865	4.50402	2.25865	5.00226
2.26277	4.96123	2.26277	4.55524	2.26277	5.04043
2.26691	5.01159	2.26691	4.63249	2.26691	5.06481
2.27106	5.0614	2.27106	4.68995	2.27106	5.10779
2.27523	5.1073	2.27523	4.74506	2.27523	5.11799
2.27941	5.14644	2.27941	4.80072	2.27941	5.15544
2.28361	5.19289	2.28361	4.84129	2.28361	5.16928
2.28782	5.22944	2.28782	4.91657	2.28782	5.19553
2.29205	5.27957	2.29205	4.9634	2.29205	5.2431
2.2963	5.32152	2.2963	5.00103	2.2963	5.26404
2.30056	5.33063	2.30056	5.04159	2.30056	5.2755
2.30483	5.35647	2.30483	5.08771	2.30483	5.31377
2.30912	5.38784	2.30912	5.13103	2.30912	5.31417
2.31343	5.46753	2.31343	5.18817	2.31343	5.35564
2.31776	5.45182	2.31776	5.19117	2.31776	5.38724
2.3221	5.50045	2.3221	5.25773	2.3221	5.41565
2.32645	5.50422	2.32645	5.30384	2.32645	5.42469
2.33083	5.52883	2.33083	5.29915	2.33083	5.46184
2.33522	5.56075	2.33522	5.34805	2.33522	5.50447
2.33962	5.60088	2.33962	5.39838	2.33962	5.52891
2.34405	5.6366	2.34405	5.40525	2.34405	5.53233
2.34848	5.6607	2.34848	5.46037	2.34848	5.55109
2.35294	5.70719	2.35294	5.50151	2.35294	5.61377
2.35741	5.73949	2.35741	5.54043	2.35741	5.61578
2.3619	5.73605	2.3619	5.5801	2.3619	5.64897
2.36641	5.77884	2.36641	5.56318	2.36641	5.64744
2.37094	5.79748	2.37094	5.60123	2.37094	5.67585
2.37548	5.82967	2.37548	5.61584	2.37548	5.70789
2.38004	5.86407	2.38004	5.64245	2.38004	5.74841
2.38462	5.88786	2.38462	5.70017	2.38462	5.7358
2.38921	5.88154	2.38921	5.69489	2.38921	5.77507
2.39382	5.93895	2.39382	5.73547	2.39382	5.81047
2.39845	5.95333	2.39845	5.74848	2.39845	5.81168
2.4031	5.99416	2.4031	5.78136	2.4031	5.83772
2.40777	5.99833	2.40777	5.79166	2.40777	5.88231
2.41245	6.04095	2.41245	5.82467	2.41245	5.92502
2.41715	6.07562	2.41715	5.86577	2.41715	5.91384
2.42188	6.1193	2.42188	5.88326	2.42188	5.95582
2.42661	6.09237	2.42661	5.88832	2.42661	5.9976
2.43137	6.16037	2.43137	5.906	2.43137	5.98367
2.43615	6.14568	2.43615	5.97602	2.43615	5.99975
2.44094	6.20837	2.44094	5.9668	2.44094	6.04743
2.44576	6.2418	2.44576	6.02267	2.44576	6.0709
2.45059	6.24323	2.45059	5.99675	2.45059	6.11897
2.45545	6.28712	2.45545	6.04238	2.45545	6.14444
2.46032	6.33002	2.46032	6.09022	2.46032	6.18269
2.46521	6.32626	2.46521	6.14921	2.46521	6.2023
2.47012	6.33883	2.47012	6.13438	2.47012	6.243
2.47505	6.40947	2.47505	6.15319	2.47505	6.25769
2.48	6.4038	2.48	6.18108	2.48	6.23579
2.48497	6.4474	2.48497	6.21913	2.48497	6.34004
2.48996	6.50593	2.48996	6.21358	2.48996	6.33178
2.49497	6.50882	2.49497	6.25823	2.49497	6.39498
2.5	6.5277	2.5	6.31113	2.5	6.42659
2.50505	6.56675	2.50505	6.31131	2.50505	6.47657
2.51012	6.56438	2.51012	6.3649	2.51012	6.48072
2.51521	6.6092	2.51521	6.38365	2.51521	6.50735
2.52033	6.63773	2.52033	6.40523	2.52033	6.54773
2.52546	6.68475	2.52546	6.44715	2.52546	6.57952
2.53061	6.67616	2.53061	6.45238	2.53061	6.62223
2.53579	6.75952	2.53579	6.48681	2.53579	6.61186
2.54098	6.80858	2.54098	6.4931	2.54098	6.66139
2.5462	6.78728	2.5462	6.54294	2.5462	6.70706
2.55144	6.8231	2.55144	6.54391	2.55144	6.73207
2.5567	6.89109	2.5567	6.55695	2.5567	6.74232
2.56198	6.8609	2.56198	6.58448	2.56198	6.79163
2.56729	6.93216	2.56729	6.64195	2.56729	6.81438
2.57261	6.96833	2.57261	6.7	2.57261	6.81761
2.57796	6.97588	2.57796	6.69383	2.57796	6.87103
2.58333	6.98209	2.58333	6.70429	2.58333	6.83295
2.58873	7.06501	2.58873	6.72372	2.58873	6.98793
2.59414	7.07665	2.59414	6.72713	2.59414	6.96203
2.59958	7.10962	2.59958	6.73484	2.59958	6.97149
2.60504	7.16507	2.60504	6.80689	2.60504	6.983
2.61053	7.11676	2.61053	6.76597	2.61053	7.01983
2.61603	7.203	2.61603	6.76498	2.61603	7.06981
2.62156	7.21014	2.62156	6.78939	2.62156	7.07387
2.62712	7.23309	2.62712	6.84391	2.62712	7.12875
2.6327	7.28852	2.6327	6.82327	2.6327	7.14924
2.6383	7.28112	2.6383	6.84657	2.6383	7.14919
2.64392	7.31474	2.64392	6.85066	2.64392	7.21078
2.64957	7.37201	2.64957	6.86025	2.64957	7.23666
2.65525	7.3597	2.65525	6.8733	2.65525	7.24114
2.66094	7.37365	2.66094	6.87801	2.66094	7.33952
2.66667	7.47533	2.66667	6.86328	2.66667	7.33531
2.67241	7.41531	2.67241	6.90647	2.67241	7.44542
2.67819	7.40895	2.67819	6.88487	2.67819	7.39256
2.68398	7.4954	2.68398	6.92986	2.68398	7.43103
2.6898	7.56221	2.6898	6.94973	2.6898	7.44835
2.69565	7.52007	2.69565	6.93168	2.69565	7.53602
2.70153	7.6303	2.70153	6.98356	2.70153	7.53676
2.70742	7.62554	2.70742	7.00724	2.70742	7.56907
2.71335	7.65683	2.71335	7.01497	2.71335	7.59281
2.7193	7.62601	2.7193	7.02828	2.7193	7.54151
2.72527	7.68694	2.72527	7.02835	2.72527	7.60226
2.73128	7.71067	2.73128	7.00144	2.73128	7.55841
2.73731	7.70227	2.73731	7.00893	2.73731	7.748
2.74336	7.7701	2.74336	7.05171	2.74336	7.7761
2.74945	7.77566	2.74945	7.08594	2.74945	7.7815
2.75556	7.82705	2.75556	6.9931	2.75556	7.7241
2.76169	7.81881	2.76169	7.10217	2.76169	7.80546
2.76786	7.94451	2.76786	7.11215	2.76786	7.88561
2.77405	7.95403	2.77405	7.12949	2.77405	7.93992
2.78027	8.02499	2.78027	7.19611	2.78027	7.9348
2.78652	8.05743	2.78652	7.22699	2.78652	8.00137
2.79279	7.98872	2.79279	7.21394	2.79279	7.98466
2.7991	8.19962	2.7991	7.25537	2.7991	8.10093
2.80543	8.19242	2.80543	7.33889	2.80543	8.03915

## Sheet: Figure 3c
CeBTTD-A 1500 Hz		CeBTTD-A 2000 Hz		CeBTTD-A 2500 Hz
Potencial（V）vs. Ag/AgCl	10-9 C-2 (F-2)	Potencial（V）vs. Ag/AgCl	10-9 C-2 (F-2)	Potencial（V）vs. Ag/AgCl	10-9 C-2 (F-2)
-0.22034	11.8243	-0.22036	12.7596	-0.22037	13.7214
-0.23055	11.8144	-0.23051	12.647	-0.23049	13.7976
-0.24042	11.8116	-0.24041	12.7073	-0.24041	13.6442
-0.25057	11.8113	-0.25054	12.4979	-0.25058	13.6352
-0.26041	11.517	-0.2604	12.6011	-0.26041	13.4571
-0.27061	11.5679	-0.27059	12.5388	-0.2706	13.2247
-0.28047	11.3532	-0.28046	12.5288	-0.28046	13.3757
-0.29066	11.3539	-0.2906	12.3861	-0.29063	12.8699
-0.30048	11.2372	-0.30045	12.1789	-0.30047	12.9538
-0.31063	10.974	-0.31062	12.1579	-0.3106	12.9584
-0.32049	10.9935	-0.32047	12.0233	-0.32045	12.7254
-0.33063	10.9152	-0.33061	11.8673	-0.33062	12.5214
-0.34047	10.8751	-0.34044	11.5372	-0.34043	12.4512
-0.35038	10.5157	-0.35031	11.4747	-0.35032	12.3096
-0.36055	10.4796	-0.36051	11.114	-0.3605	12.0112
-0.37037	10.2756	-0.37037	10.9968	-0.37035	11.7496
-0.3805	9.96013	-0.38049	10.7861	-0.38053	11.5711
-0.39038	9.65832	-0.39038	10.4134	-0.39035	11.3927
-0.40057	9.42675	-0.40056	10.2089	-0.40054	10.8549
-0.41041	9.11147	-0.4104	9.87556	-0.41037	10.5452
-0.42053	8.92126	-0.42052	9.55292	-0.42054	10.2133
-0.43041	8.61798	-0.43038	9.26234	-0.43038	9.90772
-0.44057	8.32071	-0.4406	9.00959	-0.44057	9.58343
-0.45043	8.02261	-0.45045	8.60171	-0.45042	9.41765
-0.46061	7.68714	-0.46057	8.33928	-0.4606	8.97402
-0.47043	7.3873	-0.47042	8.01523	-0.47043	8.72656
-0.48065	7.02087	-0.48065	7.59868	-0.48062	8.41837
-0.49045	6.76928	-0.49045	7.27007	-0.49043	8.09691
-0.50062	6.48081	-0.5006	7.09354	-0.50061	7.61
-0.51047	6.12026	-0.51046	6.62649	-0.51043	7.29223
-0.52035	5.82122	-0.52035	6.41324	-0.52033	7.04279
-0.53048	5.62421	-0.53049	6.29964	-0.53047	6.74578
-0.54036	5.30359	-0.54036	5.88716	-0.54035	6.27577
-0.55053	5.04912	-0.55051	5.56106	-0.55051	5.97359
-0.56039	4.92288	-0.56039	5.33876	-0.56041	5.90098
-0.57055	4.6957	-0.57057	5.30487	-0.57057	5.79076
-0.5804	4.55212	-0.58035	5.09112	-0.58039	5.51556
-0.5905	4.35459	-0.59053	4.7946	-0.59056	5.27296
-0.60043	4.29672	-0.60041	4.79893	-0.60043	5.28896

## Sheet: Figure 3d
CeBTTD-B			CeBTTD-N			CeBTTD-A			O2/O2.-
	LUMO	HOMO		LUMO	HOMO		LUMO	HOMO
1	-0.34	1.72	4	-0.38	1.56	7	-0.51	1.47	0.5	-0.33
3	-0.34	1.72	6	-0.38	1.56	9	-0.51	1.47	9.5	-0.33

## Sheet: Figure 3e
CeBTTD-B		CeBTTD-N		CeBTTD-A
Time（s）	Current (μA cm-2）	Time（s）	Current (μA cm-2）	Time（s）	Current (μA cm-2）
0.1	1.446	0.1	-0.1256	0.1	0.02865
0.2	0.307	0.2	-0.1102	0.2	0.02682
0.3	-2.635	0.3	-0.0979	0.3	0.02389
0.4	-1.293	0.4	-0.0883	0.4	0.02146
0.5	-0.894	0.5	-0.081	0.5	0.01853
0.6	-0.7048	0.6	-0.074	0.6	0.0167
0.7	-0.5872	0.7	-0.0683	0.7	0.01687
0.8	-0.5081	0.8	-0.0632	0.8	0.000742393
0.9	-0.4488	0.9	-0.0599	0.9	-0.01819
1	-0.4037	1	-0.0557	1	0.22988
1.1	-0.3653	1.1	-0.0531	1.1	0.03715
1.2	-0.3355	1.2	-0.0496	1.2	0.13272
1.3	-0.309	1.3	-0.0478	1.3	-0.01051
1.4	-0.2865	1.4	-0.0444	1.4	-3.61526e-05
1.5	-0.2671	1.5	-0.0427	1.5	0.03353
1.6	-0.2501	1.6	-0.0407	1.6	-0.0046
1.7	-0.235	1.7	-0.0386	1.7	0.02677
1.8	-0.2214	1.8	-0.0375	1.8	0.00344
1.9	-0.2107	1.9	-0.0355	1.9	0.00982
2	-0.1996	2	-0.034	2	0.00959
2.1	-0.1899	2.1	-0.0321	2.1	-0.000844456
2.2	-0.1812	2.2	-0.0317	2.2	0.00543
2.3	-0.1713	2.3	-0.03	2.3	-0.0022
2.4	-0.1639	2.4	-0.0289	2.4	-0.00203
2.5	-0.157	2.5	-0.0284	2.5	-0.00346
2.6	-0.1494	2.6	-0.0276	2.6	-0.01279
2.7	-0.1426	2.7	-0.026	2.7	-0.00232
2.8	-0.136	2.8	-0.0256	2.8	-0.02755
2.9	-0.1299	2.9	-0.0244	2.9	-0.04738
3	-0.1243	3	-0.0238	3	-0.00411
3.1	-0.12	3.1	-0.0235	3.1	-0.04384
3.2	-0.114	3.2	-0.0226	3.2	-0.00417
3.3	-0.1096	3.3	-0.0221	3.3	-0.0188
3.4	-0.1054	3.4	-0.0212	3.4	-0.01643
3.5	-0.1013	3.5	-0.021	3.5	-0.00716
3.6	-0.0974	3.6	-0.0197	3.6	-0.01589
3.7	-0.093	3.7	-0.0198	3.7	-0.00732
3.8	-0.0901	3.8	-0.019	3.8	-0.00955
3.9	-0.0862	3.9	-0.0187	3.9	-0.00828
4	-0.0824	4	-0.0181	4	-0.00651
4.1	-0.0792	4.1	-0.0173	4.1	-0.00774
4.2	-0.0765	4.2	-0.0167	4.2	-0.00577
4.3	-0.0735	4.3	-0.0171	4.3	-0.0074
4.4	-0.07	4.4	-0.0163	4.4	-0.00663
4.5	-0.0671	4.5	-0.0158	4.5	-0.00746
4.6	-0.0643	4.6	-0.0154	4.6	-0.00679
4.7	-0.0612	4.7	-0.0153	4.7	-0.00632
4.8	-0.0589	4.8	-0.0143	4.8	-0.00555
4.9	-0.0563	4.9	-0.0146	4.9	-0.00448
5	-0.0544	5	-0.0138	5	-0.00451
5.1	-0.0526	5.1	-0.0138	5.1	-0.00384
5.2	-0.0504	5.2	-0.0135	5.2	-0.00257
5.3	-0.0477	5.3	-0.0131	5.3	-0.0021
5.4	-0.0461	5.4	-0.013	5.4	-0.000926456
5.5	-0.0436	5.5	-0.0132	5.5	-0.000656213
5.6	-0.0425	5.6	-0.0125	5.6	-0.000485971
5.7	-0.0396	5.7	-0.0123	5.7	8.42715e-05
5.8	-0.0383	5.8	-0.0121	5.8	0.00105
5.9	-0.0364	5.9	-0.0115	5.9	0.00232
6	-0.0351	6	-0.0117	6	0.00419
6.1	-0.0333	6.1	-0.0113	6.1	0.00577
6.2	-0.0323	6.2	-0.0105	6.2	0.00724
6.3	-0.0307	6.3	-0.011	6.3	0.00841
6.4	-0.0291	6.4	-0.0104	6.4	0.00888
6.5	-0.0277	6.5	-0.00992	6.5	0.01015
6.6	-0.0259	6.6	-0.0106	6.6	0.01112
6.7	-0.0248	6.7	-0.00974	6.7	0.01099
6.8	-0.0231	6.8	-0.01	6.8	0.01106
6.9	-0.0224	6.9	-0.0106	6.9	0.01343
7	-0.021	7	-0.00971	7	0.0145
7.1	-0.0189	7.1	-0.0096	7.1	0.01647
7.2	-0.019	7.2	-0.00925	7.2	0.01824
7.3	-0.017	7.3	-0.00819	7.3	0.02031
7.4	-0.016	7.4	-0.00953	7.4	0.02188
7.5	-0.0146	7.5	-0.00845	7.5	0.0217
7.6	-0.0143	7.6	-0.0091	7.6	0.022
7.7	-0.0124	7.7	-0.00872	7.7	0.02181
7.8	-0.0105	7.8	-0.00849	7.8	0.02151
7.9	-0.0103	7.9	-0.00842	7.9	0.02021
8	-0.0097	8	-0.00896	8	0.01901
8.1	-0.0088	8.1	-0.00844	8.1	0.01772
8.2	-0.0076	8.2	-0.00765	8.2	0.01632
8.3	-0.0071	8.3	-0.00803	8.3	0.01542
8.4	-0.0063	8.4	-0.00818	8.4	0.01353
8.5	-0.0047	8.5	-0.00847	8.5	0.01243
8.6	-0.0039	8.6	-0.00804	8.6	0.01053
8.7	-0.003	8.7	-0.00729	8.7	0.00933
8.8	-0.0024	8.8	-0.00747	8.8	0.00784
8.9	-0.0023	8.9	-0.00759	8.9	0.00714
9	-0.0007	9	-0.00724	9	0.00704
9.1	0.0002	9.1	-0.00745	9.1	0.00544
9.2	0.0008	9.2	-0.00711	9.2	0.00575
9.3	0.001	9.3	-0.00728	9.3	0.00455
9.4	0.0022	9.4	-0.00747	9.4	0.00325
9.5	0.0027	9.5	-0.00711	9.5	0.00306
9.6	0.0036	9.6	-0.00741	9.6	0.00196
9.7	0.0038	9.7	-0.00718	9.7	0.00136
9.8	0.0033	9.8	-0.00694	9.8	0.00056397
9.9	0.0029	9.9	-0.00632	9.9	6.67386e-05
10	0.0034	10	-0.00701	10	-0.00163
10.1	0.0032	10.1	-0.00727	10.1	-0.00193
10.2	0.0036	10.2	-0.00692	10.2	-0.00192
10.3	0.0036	10.3	-0.00667	10.3	-0.00212
10.4	0.0042	10.4	-0.00702	10.4	-0.00202
10.5	0.0045	10.5	-0.00662	10.5	-0.00172
10.6	0.0047	10.6	-0.00671	10.6	-0.00191
10.7	0.0048	10.7	-0.00708	10.7	-0.00251
10.8	0.0052	10.8	-0.00673	10.8	-0.00211
10.9	0.0054	10.9	-0.00664	10.9	-0.00201
11	0.0071	11	-0.00624	11	-0.003
11.1	0.0071	11.1	-0.00675	11.1	-0.0023
11.2	0.0077	11.2	-0.00692	11.2	-0.0032
11.3	0.0077	11.3	-0.00717	11.3	-0.00419
11.4	0.0084	11.4	-0.00636	11.4	-0.00439
11.5	0.009	11.5	-0.0069	11.5	-0.00499
11.6	0.011	11.6	-0.00673	11.6	-0.00529
11.7	0.0125	11.7	-0.00673	11.7	-0.00568
11.8	0.0135	11.8	-0.00677	11.8	-0.00658
11.9	0.0147	11.9	-0.00685	11.9	-0.00628
12	0.0163	12	-0.00673	12	-0.00718
12.1	0.0177	12.1	-0.0069	12.1	-0.00647
12.2	0.0183	12.2	-0.00699	12.2	-0.00727
12.3	0.0181	12.3	-0.00677	12.3	-0.00817
12.4	0.019	12.4	-0.00624	12.4	-0.00746
12.5	0.0195	12.5	-0.00683	12.5	-0.00786
12.6	0.0202	12.6	-0.00649	12.6	-0.00816
12.7	0.0206	12.7	-0.00658	12.7	-0.00756
12.8	0.0201	12.8	-0.00642	12.8	-0.00845
12.9	0.0217	12.9	-0.00603	12.9	-0.00855
13	0.0215	13	-0.00621	13	-0.00775
13.1	0.0219	13.1	-0.00694	13.1	-0.0085
13.2	0.0232	13.2	-0.00658	13.2	-0.00792
13.3	0.0222	13.3	-0.00646	13.3	-0.00811
13.4	0.0234	13.4	-0.00651	13.4	-0.00875
13.5	0.0231	13.5	-0.00589	13.5	-0.00876
13.6	0.0235	13.6	-0.00643	13.6	-0.00884
13.7	0.024	13.7	-0.00622	13.7	-0.00846
13.8	0.0253	13.8	-0.00643	13.8	-0.0085
13.9	0.025	13.9	-0.00612	13.9	-0.00906
14	0.025	14	-0.00642	14	-0.00927
14.1	0.0262	14.1	-0.00726	14.1	-0.00927
14.2	0.0259	14.2	-0.00643	14.2	-0.00922
14.3	0.0261	14.3	-0.00701	14.3	-0.00946
14.4	0.0269	14.4	-0.00653	14.4	-0.00873
14.5	0.027	14.5	-0.00585	14.5	-0.00852
14.6	0.0277	14.6	-0.00676	14.6	-0.00869
14.7	0.0274	14.7	-0.00647	14.7	-0.00937
14.8	0.0278	14.8	-0.00636	14.8	-0.00884
14.9	0.0287	14.9	-0.0066	14.9	-0.00921
15	0.0288	15	-0.00662	15	-0.009
15.1	0.029	15.1	-0.00645	15.1	-0.00825
15.2	0.0296	15.2	-0.00662	15.2	-0.00836
15.3	0.0293	15.3	-0.00712	15.3	-0.00871
15.4	0.03	15.4	-0.00665	15.4	-0.00878
15.5	0.0296	15.5	-0.00675	15.5	-0.00879
15.6	0.0306	15.6	-0.00646	15.6	-0.00809
15.7	0.0311	15.7	-0.00674	15.7	-0.00675
15.8	0.031	15.8	-0.00702	15.8	-0.0051
15.9	0.0314	15.9	-0.00637	15.9	-0.00461
16	0.0315	16	-0.0062	16	-0.00126
16.1	0.0314	16.1	-0.00748	16.1	-0.000798107
16.2	0.0322	16.2	-0.00618	16.2	0.0015
16.3	0.032	16.3	-0.00736	16.3	0.00307
16.4	0.0328	16.4	-0.00656	16.4	0.00458
16.5	0.0331	16.5	-0.00681	16.5	0.00634
16.6	0.033	16.6	-0.00705	16.6	0.00776
16.7	0.033	16.7	-0.00615	16.7	0.00947
16.8	0.034	16.8	-0.0071	16.8	0.01092
16.9	0.0335	16.9	-0.00677	16.9	0.01149
17	0.0342	17	-0.00672	17	0.01281
17.1	0.0344	17.1	-0.00735	17.1	0.01415
17.2	0.0349	17.2	-0.00642	17.2	0.0148
17.3	0.0346	17.3	-0.0069	17.3	0.0156
17.4	0.0351	17.4	-0.00756	17.4	0.01668
17.5	0.0351	17.5	-0.00665	17.5	0.01696
17.6	0.0348	17.6	-0.00688	17.6	0.01786
17.7	0.0357	17.7	-0.0068	17.7	0.01914
17.8	0.0368	17.8	-0.00712	17.8	0.0203
17.9	0.0363	17.9	-0.00742	17.9	0.02162
18	0.0361	18	-0.00707	18	0.02349
18.1	0.0371	18.1	-0.00635	18.1	0.02514
18.2	0.0371	18.2	-0.00781	18.2	0.02627
18.3	0.0373	18.3	-0.00687	18.3	0.02782
18.4	0.0375	18.4	-0.00764	18.4	0.02938
18.5	0.0374	18.5	-0.00685	18.5	0.03088
18.6	0.0378	18.6	-0.00694	18.6	0.03213
18.7	0.038	18.7	-0.00662	18.7	0.03361
18.8	0.0378	18.8	-0.00747	18.8	0.03565
18.9	0.0385	18.9	-0.00729	18.9	0.03677
19	0.0389	19	-0.00737	19	0.03857
19.1	0.0391	19.1	-0.0071	19.1	0.03954
19.2	0.0396	19.2	-0.00752	19.2	0.04189
19.3	0.0386	19.3	-0.0071	19.3	0.04304
19.4	0.0389	19.4	-0.00708	19.4	0.12897
19.5	0.0397	19.5	-0.00709	19.5	6.48319
19.6	0.0392	19.6	-0.00636	19.6	5.02662
19.7	0.0397	19.7	-0.00684	19.7	4.21904
19.8	0.0388	19.8	-0.00583	19.8	3.88146
19.9	0.0401	19.9	-0.00691	19.9	3.71989
20	0.0401	20	-0.00707	20	3.65131
20.1	0.0399	20.1	-0.00685	20.1	3.63973
20.2	0.0398	20.2	-0.0076	20.2	3.71616
20.3	0.27944	20.3	-0.00678	20.3	3.80658
20.4	7.283	20.4	-0.0061	20.4	3.928
20.5	3.993	20.5	-0.00659	20.5	4.06243
20.6	3.018	20.6	-0.00649	20.6	4.23885
20.7	2.57	20.7	0.17499	20.7	4.38527
20.8	2.322	20.8	2.293	20.8	4.5507
20.9	2.164	20.9	1.616	20.9	4.70312
21	2.029	21	1.333	21	4.86954
21.1	1.952	21.1	1.221	21.1	5.03097
21.2	1.882	21.2	1.153	21.2	5.20139
21.3	1.819	21.3	1.121	21.3	5.36681
21.4	1.769	21.4	1.0856	21.4	5.53024
21.5	1.751	21.5	1.0751	21.5	5.69366
21.6	1.688	21.6	1.0557	21.6	5.84208
21.7	1.69	21.7	1.0592	21.7	6.00051
21.8	1.644	21.8	1.0395	21.8	6.15793
21.9	1.648	21.9	1.0498	21.9	6.29036
22	1.612	22	1.0346	22	6.44378
22.1	1.608	22.1	1.0406	22.1	6.5842
22.2	1.586	22.2	1.0392	22.2	6.74363
22.3	1.588	22.3	1.0374	22.3	6.85805
22.4	1.56	22.4	1.0388	22.4	7.01147
22.5	1.555	22.5	1.0388	22.5	7.1269
22.6	1.561	22.6	1.0372	22.6	7.26932
22.7	1.535	22.7	1.041	22.7	7.38874
22.8	1.537	22.8	1.045	22.8	7.51317
22.9	1.527	22.9	1.0428	22.9	7.64259
23	1.536	23	1.0455	23	7.75501
23.1	1.495	23.1	1.0436	23.1	7.87544
23.2	1.528	23.2	1.0487	23.2	7.97786
23.3	1.507	23.3	1.0566	23.3	8.10428
23.4	1.506	23.4	1.0438	23.4	8.20971
23.5	1.506	23.5	1.0552	23.5	8.30113
23.6	1.516	23.6	1.0577	23.6	8.41655
23.7	1.478	23.7	1.0599	23.7	8.50698
23.8	1.5	23.8	1.0548	23.8	8.6234
23.9	1.498	23.9	1.064	23.9	8.70682
24	1.486	24	1.0641	24	8.80425
24.1	1.462	24.1	1.0612	24.1	8.90967
24.2	1.508	24.2	1.0634	24.2	8.98709
24.3	1.449	24.3	1.0733	24.3	9.08052
24.4	1.466	24.4	1.0697	24.4	9.16794
24.5	1.49	24.5	1.0722	24.5	9.25336
24.6	1.477	24.6	1.0731	24.6	9.33179
24.7	1.45	24.7	1.0776	24.7	9.41721
24.8	1.49	24.8	1.0732	24.8	9.50663
24.9	1.488	24.9	1.0752	24.9	9.59806
25	1.456	25	1.0874	25	9.66048
25.1	1.454	25.1	1.0808	25.1	9.75191
25.2	1.477	25.2	1.0823	25.2	9.80733
25.3	1.454	25.3	1.086	25.3	9.89775
25.4	1.467	25.4	1.086	25.4	9.96818
25.5	1.472	25.5	1.0871	25.5	10.0376
25.6	1.436	25.6	1.0866	25.6	10.117
25.7	1.462	25.7	1.095	25.7	10.1765
25.8	1.471	25.8	1.091	25.8	10.2259
25.9	1.445	25.9	1.094	25.9	10.3253
26	1.466	26	1.096	26	10.3747
26.1	1.454	26.1	1.096	26.1	10.4341
26.2	1.44	26.2	1.1	26.2	10.5136
26.3	1.432	26.3	1.105	26.3	10.553
26.4	1.472	26.4	1.1	26.4	10.6124
26.5	1.437	26.5	1.104	26.5	10.6918
26.6	1.451	26.6	1.103	26.6	10.7513
26.7	1.444	26.7	1.107	26.7	10.8007
26.8	1.454	26.8	1.11	26.8	10.8501
26.9	1.441	26.9	1.106	26.9	10.9095
27	1.445	27	1.109	27	10.9789
27.1	1.437	27.1	1.108	27.1	11.0184
27.2	1.441	27.2	1.114	27.2	11.0578
27.3	1.444	27.3	1.115	27.3	11.1172
27.4	1.42	27.4	1.111	27.4	11.1866
27.5	1.442	27.5	1.115	27.5	11.2061
27.6	1.454	27.6	1.114	27.6	11.2655
27.7	1.429	27.7	1.112	27.7	11.3049
27.8	1.453	27.8	1.115	27.8	11.3843
27.9	1.423	27.9	1.12	27.9	11.4138
28	1.442	28	1.118	28	11.4532
28.1	1.44	28.1	1.12	28.1	11.4926
28.2	1.406	28.2	1.123	28.2	11.562
28.3	1.445	28.3	1.129	28.3	11.5915
28.4	1.43	28.4	1.128	28.4	11.6309
28.5	1.439	28.5	1.127	28.5	11.6903
28.6	1.42	28.6	1.13	28.6	11.7297
28.7	1.427	28.7	1.128	28.7	11.7591
28.8	1.432	28.8	1.135	28.8	11.8186
28.9	1.433	28.9	1.133	28.9	11.828
29	1.412	29	1.136	29	11.9174
29.1	1.403	29.1	1.136	29.1	11.9168
29.2	1.448	29.2	1.137	29.2	11.9563
29.3	1.414	29.3	1.13	29.3	11.9857
29.4	1.417	29.4	1.139	29.4	12.0351
29.5	1.44	29.5	1.135	29.5	12.0645
29.6	1.397	29.6	1.137	29.6	12.124
29.7	1.415	29.7	1.14	29.7	12.1634
29.8	1.433	29.8	1.143	29.8	12.1728
29.9	1.392	29.9	1.141	29.9	12.2422
30	1.443	30	1.148	30	12.2516
30.1	1.419	30.1	1.142	30.1	12.3011
30.2	1.41	30.2	1.146	30.2	12.3205
30.3	1.408	30.3	1.142	30.3	12.3399
30.4	1.406	30.4	1.148	30.4	12.3694
30.5	1.428	30.5	1.148	30.5	12.4288
30.6	1.429	30.6	1.147	30.6	12.4282
30.7	1.358	30.7	1.141	30.7	12.4876
30.8	1.451	30.8	1.151	30.8	12.507
30.9	1.416	30.9	1.148	30.9	12.5365
31	1.407	31	1.149	31	12.5959
31.1	1.403	31.1	1.142	31.1	12.5853
31.2	1.416	31.2	1.152	31.2	12.6247
31.3	1.407	31.3	1.148	31.3	12.6542
31.4	1.394	31.4	1.15	31.4	12.6936
31.5	1.408	31.5	1.15	31.5	12.713
31.6	1.414	31.6	1.148	31.6	12.7324
31.7	1.402	31.7	1.15	31.7	12.7518
31.8	1.405	31.8	1.154	31.8	12.7913
31.9	1.399	31.9	1.155	31.9	12.8207
32	1.4	32	1.154	32	12.8501
32.1	1.407	32.1	1.154	32.1	12.8696
32.2	1.393	32.2	1.158	32.2	12.909
32.3	1.41	32.3	1.152	32.3	12.9084
32.4	1.393	32.4	1.158	32.4	12.9478
32.5	1.406	32.5	1.151	32.5	12.9672
32.6	1.385	32.6	1.156	32.6	12.9767
32.7	1.425	32.7	1.15	32.7	13.0261
32.8	1.372	32.8	1.149	32.8	13.0355
32.9	1.404	32.9	1.156	32.9	13.0749
33	1.403	33	1.155	33	13.1044
33.1	1.383	33.1	1.148	33.1	13.1238
33.2	1.406	33.2	1.156	33.2	13.1532
33.3	1.401	33.3	1.154	33.3	13.1726
33.4	1.38	33.4	1.152	33.4	13.1821
33.5	1.397	33.5	1.156	33.5	13.2115
33.6	1.405	33.6	1.153	33.6	13.2409
33.7	1.399	33.7	1.151	33.7	13.2603
33.8	1.376	33.8	1.159	33.8	13.2697
33.9	1.391	33.9	1.153	33.9	13.2992
34	1.395	34	1.152	34	13.2986
34.1	1.389	34.1	1.154	34.1	13.318
34.2	1.405	34.2	1.162	34.2	13.3374
34.3	1.38	34.3	1.152	34.3	13.3469
34.4	1.383	34.4	1.156	34.4	13.3963
34.5	1.38	34.5	1.153	34.5	13.4057
34.6	1.393	34.6	1.157	34.6	13.4551
34.7	1.399	34.7	1.158	34.7	13.4346
34.8	1.395	34.8	1.157	34.8	13.474
34.9	1.372	34.9	1.161	34.9	13.4634
35	1.375	35	1.159	35	13.5128
35.1	1.403	35.1	1.159	35.1	13.5222
35.2	1.381	35.2	1.163	35.2	13.5217
35.3	1.374	35.3	1.157	35.3	13.5411
35.4	1.381	35.4	1.159	35.4	13.5705
35.5	1.385	35.5	1.158	35.5	13.5899
35.6	1.386	35.6	1.159	35.6	13.5894
35.7	1.369	35.7	1.157	35.7	13.6188
35.8	1.373	35.8	1.155	35.8	13.6382
35.9	1.388	35.9	1.165	35.9	13.6676
36	1.386	36	1.158	36	13.6571
36.1	1.371	36.1	1.16	36.1	13.6665
36.2	1.386	36.2	1.159	36.2	13.6959
36.3	1.377	36.3	1.161	36.3	13.6953
36.4	1.367	36.4	1.162	36.4	13.7248
36.5	1.393	36.5	1.162	36.5	13.7342
36.6	1.364	36.6	1.157	36.6	13.7536
36.7	1.376	36.7	1.164	36.7	13.793
36.8	1.381	36.8	1.161	36.8	13.8025
36.9	1.377	36.9	1.158	36.9	13.8019
37	1.386	37	1.162	37	13.8213
37.1	1.378	37.1	1.16	37.1	13.8207
37.2	1.378	37.2	1.16	37.2	13.8501
37.3	1.368	37.3	1.16	37.3	13.8596
37.4	1.372	37.4	1.162	37.4	13.879
37.5	1.367	37.5	1.162	37.5	13.8784
37.6	1.374	37.6	1.158	37.6	13.8878
37.7	1.369	37.7	1.162	37.7	13.9073
37.8	1.38	37.8	1.162	37.8	13.9167
37.9	1.347	37.9	1.163	37.9	13.9261
38	1.399	38	1.161	38	13.9555
38.1	1.36	38.1	1.155	38.1	13.9649
38.2	1.37	38.2	1.158	38.2	13.9744
38.3	1.386	38.3	1.15	38.3	13.9938
38.4	1.367	38.4	1.151	38.4	13.9932
38.5	1.367	38.5	1.142	38.5	14.0026
38.6	1.365	38.6	1.144	38.6	14.0321
38.7	1.371	38.7	1.136	38.7	14.0315
38.8	1.379	38.8	1.143	38.8	14.0609
38.9	1.355	38.9	1.137	38.9	14.0503
39	1.353	39	1.131	39	14.0698
39.1	1.388	39.1	1.134	39.1	14.0892
39.2	1.354	39.2	1.129	39.2	14.1286
39.3	1.375	39.3	1.126	39.3	14.088
39.4	1.343	39.4	1.123	39.4	14.1475
39.5	1.371	39.5	1.128	39.5	14.1569
39.6	1.367	39.6	1.13	39.6	14.1663
39.7	1.355	39.7	1.124	39.7	13.5857
39.8	1.383	39.8	1.096	39.8	9.33415
39.9	1.349	39.9	-0.0649	39.9	8.63857
40	1.335	40	-0.1737	40	8.035
40.1	-2.252	40.1	-0.1419	40.1	7.55342
40.2	-1.781	40.2	-0.1226	40.2	7.15684
40.3	-1.081	40.3	-0.108	40.3	6.81827
40.4	-0.821	40.4	-0.0975	40.4	6.52469
40.5	-0.6746	40.5	-0.088	40.5	6.26211
40.6	-0.5771	40.6	-0.0804	40.6	6.02454
40.7	-0.5059	40.7	-0.0747	40.7	5.80996
40.8	-0.4537	40.8	-0.0688	40.8	5.61239
40.9	-0.4107	40.9	-0.0641	40.9	5.42881
41	-0.3766	41	-0.0603	41	5.25523
41.1	-0.3464	41.1	-0.0568	41.1	5.09366
41.2	-0.3215	41.2	-0.0533	41.2	4.94108
41.3	-0.3006	41.3	-0.0511	41.3	4.7965
41.4	-0.2802	41.4	-0.0475	41.4	4.65893
41.5	-0.2638	41.5	-0.046	41.5	4.52435
41.6	-0.2484	41.6	-0.044	41.6	4.39777
41.7	-0.2346	41.7	-0.0419	41.7	4.2762
41.8	-0.2223	41.8	-0.0397	41.8	4.15862
41.9	-0.2123	41.9	-0.0377	41.9	4.04704
42	-0.2006	42	-0.0368	42	3.93847
42.1	-0.1926	42.1	-0.0353	42.1	3.83189
42.2	-0.1839	42.2	-0.0335	42.2	3.73031
42.3	-0.1743	42.3	-0.0322	42.3	3.62974
42.4	-0.1671	42.4	-0.0313	42.4	3.53516
42.5	-0.16	42.5	-0.03	42.5	3.44358
42.6	-0.1536	42.6	-0.0289	42.6	3.35401
42.7	-0.1474	42.7	-0.0281	42.7	3.26643
42.8	-0.1414	42.8	-0.0269	42.8	3.18185
42.9	-0.1358	42.9	-0.0262	42.9	3.10028
43	-0.1301	43	-0.0254	43	3.0217
43.1	-0.1253	43.1	-0.0245	43.1	2.94212
43.2	-0.1206	43.2	-0.024	43.2	2.86755
43.3	-0.1162	43.3	-0.0227	43.3	2.79297
43.4	-0.1114	43.4	-0.0223	43.4	2.72339
43.5	-0.1069	43.5	-0.021	43.5	2.65282
43.6	-0.1037	43.6	-0.0213	43.6	2.58624
43.7	-0.0993	43.7	-0.0198	43.7	2.52166
43.8	-0.0958	43.8	-0.0198	43.8	2.45809
43.9	-0.0932	43.9	-0.0192	43.9	2.39651
44	-0.0894	44	-0.0184	44	2.33694
44.1	-0.0862	44.1	-0.0185	44.1	2.27836
44.2	-0.0824	44.2	-0.0181	44.2	2.21978
44.3	-0.0801	44.3	-0.0172	44.3	2.16521
44.4	-0.0767	44.4	-0.0165	44.4	2.11063
44.5	-0.0742	44.5	-0.0164	44.5	2.05805
44.6	-0.0726	44.6	-0.0162	44.6	2.00748
44.7	-0.0696	44.7	-0.0155	44.7	1.9579
44.8	-0.0673	44.8	-0.0157	44.8	1.91032
44.9	-0.0638	44.9	-0.0147	44.9	1.86175
45	-0.0626	45	-0.0148	45	1.81717
45.1	-0.0605	45.1	-0.0141	45.1	1.77359
45.2	-0.0583	45.2	-0.0143	45.2	1.73102
45.3	-0.0557	45.3	-0.0133	45.3	1.68844
45.4	-0.055	45.4	-0.0138	45.4	1.64686
45.5	-0.0526	45.5	-0.0128	45.5	1.60729
45.6	-0.0506	45.6	-0.0134	45.6	1.56971
45.7	-0.0485	45.7	-0.0128	45.7	1.53113
45.8	-0.0472	45.8	-0.0124	45.8	1.49456
45.9	-0.0452	45.9	-0.0123	45.9	1.45798
46	-0.0437	46	-0.0122	46	1.4234
46.1	-0.0421	46.1	-0.0112	46.1	1.38983
46.2	-0.0397	46.2	-0.0106	46.2	1.35625
46.3	-0.0392	46.3	-0.0105	46.3	1.32267
46.4	-0.0369	46.4	-0.0109	46.4	1.2911
46.5	-0.0355	46.5	-0.0114	46.5	1.26052
46.6	-0.0346	46.6	-0.0103	46.6	1.22994
46.7	-0.0328	46.7	-0.0103	46.7	1.20137
46.8	-0.0322	46.8	-0.0103	46.8	1.17379
46.9	-0.0304	46.9	-0.00964	46.9	1.14621
47	-0.0294	47	-0.00952	47	1.11864
47.1	-0.0281	47.1	-0.01	47.1	1.09306
47.2	-0.0269	47.2	-0.00985	47.2	1.06749
47.3	-0.0257	47.3	-0.00953	47.3	1.04191
47.4	-0.025	47.4	-0.00868	47.4	1.01733
47.5	-0.0233	47.5	-0.00859	47.5	0.99376
47.6	-0.0229	47.6	-0.00921	47.6	0.97018
47.7	-0.0209	47.7	-0.0081	47.7	0.9486
47.8	-0.0205	47.8	-0.00858	47.8	0.92603
47.9	-0.0194	47.9	-0.00799	47.9	0.90445
48	-0.0181	48	-0.00864	48	0.88387
48.1	-0.0172	48.1	-0.00855	48.1	0.8633
48.2	-0.0157	48.2	-0.00809	48.2	0.84372
48.3	-0.0153	48.3	-0.0083	48.3	0.82414
48.4	-0.0137	48.4	-0.00832	48.4	0.80477
48.5	-0.0128	48.5	-0.00812	48.5	0.78609
48.6	-0.0132	48.6	-0.00798	48.6	0.76831
48.7	-0.0118	48.7	-0.00731	48.7	0.75054
48.8	-0.011	48.8	-0.00728	48.8	0.73386
48.9	-0.0102	48.9	-0.00709	48.9	0.71668
49	-0.0089	49	-0.00675	49	0.70051
49.1	-0.0083	49.1	-0.00707	49.1	0.68403
49.2	-0.0077	49.2	-0.00755	49.2	0.66805
49.3	-0.0067	49.3	-0.0068	49.3	0.65328
49.4	-0.0056	49.4	-0.00655	49.4	0.6385
49.5	-0.0054	49.5	-0.00712	49.5	0.62332
49.6	-0.0047	49.6	-0.00641	49.6	0.60865
49.7	-0.0037	49.7	-0.00631	49.7	0.59427
49.8	-0.0028	49.8	-0.00676	49.8	0.58119
49.9	-0.0023	49.9	-0.0067	49.9	0.56722
50	-0.0026	50	-0.00672	50	0.55314
50.1	-0.0011	50.1	-0.0068	50.1	0.54026
50.2	-0.0005	50.2	-0.00655	50.2	0.52729
50.3	0	50.3	-0.00628	50.3	0.51491
50.4	0.0001	50.4	-0.00575	50.4	0.50324
50.5	0.001	50.5	-0.00714	50.5	0.49136
50.6	0.0017	50.6	-0.0061	50.6	0.47988
50.7	0.0025	50.7	-0.00629	50.7	0.46901
50.8	0.0028	50.8	-0.00603	50.8	0.45733
50.9	0.0037	50.9	-0.00661	50.9	0.44665
51	0.0043	51	-0.00673	51	0.43618
51.1	0.0044	51.1	-0.00625	51.1	0.4256
51.2	0.0049	51.2	-0.00629	51.2	0.41642
51.3	0.0056	51.3	-0.00685	51.3	0.40615
51.4	0.0062	51.4	-0.0061	51.4	0.39597
51.5	0.0067	51.5	-0.00593	51.5	0.38679
51.6	0.0072	51.6	-0.0054	51.6	0.37742
51.7	0.0072	51.7	-0.00666	51.7	0.36874
51.8	0.0078	51.8	-0.00601	51.8	0.35936
51.9	0.0092	51.9	-0.00598	51.9	0.35079
52	0.0098	52	-0.00665	52	0.34141
52.1	0.009	52.1	-0.00624	52.1	0.33333
52.2	0.0098	52.2	-0.00612	52.2	0.32506
52.3	0.0107	52.3	-0.00646	52.3	0.31738
52.4	0.011	52.4	-0.00536	52.4	0.3089
52.5	0.0121	52.5	-0.00566	52.5	0.30123
52.6	0.0117	52.6	-0.00607	52.6	0.29335
52.7	0.0127	52.7	-0.00634	52.7	0.28587
52.8	0.0123	52.8	-0.0059	52.8	0.2786
52.9	0.0131	52.9	-0.00585	52.9	0.27192
53	0.0141	53	-0.00638	53	0.26434
53.1	0.0136	53.1	-0.00571	53.1	0.25757
53.2	0.015	53.2	-0.00542	53.2	0.25019
53.3	0.0148	53.3	-0.00533	53.3	0.24382
53.4	0.0149	53.4	-0.00593	53.4	0.23714
53.5	0.0154	53.5	-0.00595	53.5	0.23066
53.6	0.0158	53.6	-0.0055	53.6	0.22439
53.7	0.0162	53.7	-0.00575	53.7	0.21761
53.8	0.0168	53.8	-0.00553	53.8	0.21143
53.9	0.0167	53.9	-0.00591	53.9	0.20566
54	0.0176	54	-0.00629	54	0.19918
54.1	0.0176	54.1	-0.00584	54.1	0.1936
54.2	0.0183	54.2	-0.00569	54.2	0.18753
54.3	0.0178	54.3	-0.00642	54.3	0.18185
54.4	0.0186	54.4	-0.0059	54.4	0.17747
54.5	0.019	54.5	-0.00569	54.5	0.1713
54.6	0.019	54.6	-0.00605	54.6	0.16612
54.7	0.0191	54.7	-0.00573	54.7	0.15994
54.8	0.0196	54.8	-0.00595	54.8	0.15577
54.9	0.0198	54.9	-0.00558	54.9	0.14979
55	0.0205	55	-0.00569	55	0.14621
55.1	0.0211	55.1	-0.0056	55.1	0.14094
55.2	0.0205	55.2	-0.00545	55.2	0.13696
55.3	0.0215	55.3	-0.00593	55.3	0.13208
55.4	0.0216	55.4	-0.00604	55.4	0.12791
55.5	0.0216	55.5	-0.00566	55.5	0.12363
55.6	0.022	55.6	-0.00596	55.6	0.11865
55.7	0.0226	55.7	-0.00581	55.7	0.11368
55.8	0.0227	55.8	-0.00556	55.8	0.1096
55.9	0.0226	55.9	-0.00615	55.9	0.10502
56	0.0242	56	-0.00595	56	0.10165
56.1	0.0238	56.1	-0.00587	56.1	0.09687
56.2	0.0237	56.2	-0.00599	56.2	0.09299
56.3	0.0243	56.3	-0.00596	56.3	0.08892
56.4	0.0246	56.4	-0.0066	56.4	0.08364
56.5	0.0246	56.5	-0.00607	56.5	0.08057
56.6	0.0251	56.6	-0.00546	56.6	0.07659
56.7	0.025	56.7	-0.00589	56.7	0.07231
56.8	0.0256	56.8	-0.0059	56.8	0.06894
56.9	0.0258	56.9	-0.00602	56.9	0.06476
57	0.0254	57	-0.00554	57	0.06098
57.1	0.0268	57.1	-0.00602	57.1	0.05741
57.2	0.0265	57.2	-0.00635	57.2	0.05413
57.3	0.0269	57.3	-0.00589	57.3	0.04995
57.4	0.027	57.4	-0.00571	57.4	0.04698
57.5	0.0273	57.5	-0.00601	57.5	0.0425
57.6	0.0278	57.6	-0.0062	57.6	0.04042
57.7	0.0277	57.7	-0.00575	57.7	0.03685
57.8	0.0278	57.8	-0.00602	57.8	0.03337
57.9	0.0282	57.9	-0.00628	57.9	0.03009
58	0.0283	58	-0.00591	58	0.02632
58.1	0.0283	58.1	-0.006	58.1	0.02294
58.2	0.0286	58.2	-0.00627	58.2	0.02036
58.3	0.0288	58.3	-0.00505	58.3	0.01759
58.4	0.0291	58.4	-0.00592	58.4	0.01411
58.5	0.0295	58.5	-0.00533	58.5	0.01123
58.6	0.0301	58.6	-0.00546	58.6	0.00776
58.7	0.0301	58.7	-0.00537	58.7	0.00468
58.8	0.0293	58.8	-0.00577	58.8	0.0021
58.9	0.0302	58.9	-0.00541	58.9	-0.00137
59	0.0306	59	-0.00573	59	-0.00345
59.1	0.0308	59.1	-0.0056	59.1	-0.00683
59.2	0.0304	59.2	-0.00551	59.2	-0.0096
59.3	0.0308	59.3	-0.00562	59.3	-0.01198
59.4	0.0316	59.4	-0.00551	59.4	-0.01429
59.5	0.0309	59.5	-0.00565	59.5	-0.01679
59.6	0.0316	59.6	-0.00502	59.6	-0.01949
59.7	0.032	59.7	-0.0051	59.7	0.01501
59.8	0.0321	59.8	-0.00509	59.8	6.40741
59.9	0.0317	59.9	-0.00472	59.9	5.25241
60	0.0317	60	-0.00419	60	4.82341
60.1	0.0329	60.1	-0.00487	60.1	4.82241
60.2	0.032	60.2	-0.0054	60.2	4.96641
60.3	0.0331	60.3	-0.00475	60.3	5.12341
60.4	0.0321	60.4	-0.00483	60.4	5.31841
60.5	0.0335	60.5	-0.00541	60.5	5.55341
60.6	4.177	60.6	0.02753	60.6	5.73741
60.7	5.37	60.7	2.713	60.7	5.94541
60.8	3.409	60.8	1.735	60.8	6.15841
60.9	2.753	60.9	1.406	60.9	6.32741
61	2.424	61	1.28	61	6.51841
61.1	2.187	61.1	1.202	61.1	6.70941
61.2	2.049	61.2	1.159	61.2	6.89341
61.3	1.946	61.3	1.13	61.3	7.06941
61.4	1.849	61.4	1.097	61.4	7.23441
61.5	1.793	61.5	1.094	61.5	7.40741
61.6	1.731	61.6	1.0788	61.6	7.56141
61.7	1.69	61.7	1.0662	61.7	7.72141
61.8	1.662	61.8	1.0624	61.8	7.85641
61.9	1.627	61.9	1.0599	61.9	8.02141
62	1.582	62	1.0562	62	8.15841
62.1	1.581	62.1	1.0489	62.1	8.28241
62.2	1.559	62.2	1.0484	62.2	8.42341
62.3	1.541	62.3	1.05	62.3	8.55741
62.4	1.529	62.4	1.0498	62.4	8.67441
62.5	1.497	62.5	1.0436	62.5	8.80341
62.6	1.51	62.6	1.0533	62.6	8.95141
62.7	1.473	62.7	1.0424	62.7	9.05441
62.8	1.503	62.8	1.0476	62.8	9.17941
62.9	1.468	62.9	1.0508	62.9	9.28941
63	1.454	63	1.0444	63	9.38941
63.1	1.468	63.1	1.0518	63.1	9.50641
63.2	1.435	63.2	1.0499	63.2	9.59241
63.3	1.444	63.3	1.0496	63.3	9.68541
63.4	1.432	63.4	1.0528	63.4	9.80241
63.5	1.443	63.5	1.056	63.5	9.87241
63.6	1.408	63.6	1.0502	63.6	9.98241
63.7	1.445	63.7	1.0562	63.7	10.0724
63.8	1.42	63.8	1.0529	63.8	10.1624
63.9	1.421	63.9	1.056	63.9	10.2524
64	1.397	64	1.061	64	10.3124
64.1	1.434	64.1	1.0607	64.1	10.4024
64.2	1.409	64.2	1.065	64.2	10.4924
64.3	1.421	64.3	1.0604	64.3	10.5524
64.4	1.375	64.4	1.0612	64.4	10.6224
64.5	1.409	64.5	1.0627	64.5	10.7124
64.6	1.407	64.6	1.0625	64.6	10.7824
64.7	1.387	64.7	1.0733	64.7	10.8524
64.8	1.403	64.8	1.056	64.8	10.9224
64.9	1.389	64.9	1.0722	64.9	10.9824
65	1.386	65	1.069	65	11.0624
65.1	1.396	65.1	1.0694	65.1	11.1024
65.2	1.393	65.2	1.0711	65.2	11.1924
65.3	1.386	65.3	1.0769	65.3	11.2424
65.4	1.397	65.4	1.0764	65.4	11.3024
65.5	1.35	65.5	1.0772	65.5	11.3524
65.6	1.402	65.6	1.0792	65.6	11.4224
65.7	1.38	65.7	1.0794	65.7	11.4724
65.8	1.396	65.8	1.0756	65.8	11.5224
65.9	1.362	65.9	1.0832	65.9	11.5924
66	1.369	66	1.0821	66	11.6524
66.1	1.394	66.1	1.0856	66.1	11.6924
66.2	1.39	66.2	1.0838	66.2	11.7524
66.3	1.367	66.3	1.0884	66.3	11.8024
66.4	1.384	66.4	1.0832	66.4	11.8524
66.5	1.349	66.5	1.0873	66.5	11.9124
66.6	1.372	66.6	1.0879	66.6	11.9424
66.7	1.37	66.7	1.0888	66.7	11.9924
66.8	1.387	66.8	1.0871	66.8	12.0424
66.9	1.356	66.9	1.0894	66.9	12.0724
67	1.372	67	1.0896	67	12.1224
67.1	1.365	67.1	1.096	67.1	12.1624
67.2	1.381	67.2	1.091	67.2	12.1924
67.3	1.369	67.3	1.096	67.3	12.2524
67.4	1.372	67.4	1.096	67.4	12.2924
67.5	1.355	67.5	1.093	67.5	12.3324
67.6	1.378	67.6	1.099	67.6	12.3624
67.7	1.355	67.7	1.098	67.7	12.4024
67.8	1.357	67.8	1.098	67.8	12.4324
67.9	1.361	67.9	1.1	67.9	12.4724
68	1.362	68	1.099	68	12.5124
68.1	1.355	68.1	1.103	68.1	12.5424
68.2	1.37	68.2	1.098	68.2	12.5824
68.3	1.348	68.3	1.1	68.3	12.6224
68.4	1.362	68.4	1.102	68.4	12.6424
68.5	1.358	68.5	1.107	68.5	12.6824
68.6	1.357	68.6	1.102	68.6	12.7224
68.7	1.361	68.7	1.105	68.7	12.7324
68.8	1.344	68.8	1.101	68.8	12.7824
68.9	1.342	68.9	1.103	68.9	12.8124
69	1.367	69	1.107	69	12.8124
69.1	1.365	69.1	1.105	69.1	12.8724
69.2	1.338	69.2	1.103	69.2	12.9224
69.3	1.353	69.3	1.108	69.3	12.9224
69.4	1.352	69.4	1.104	69.4	12.9624
69.5	1.342	69.5	1.107	69.5	12.9724
69.6	1.35	69.6	1.113	69.6	13.0124
69.7	1.357	69.7	1.102	69.7	13.0624
69.8	1.343	69.8	1.111	69.8	13.0824
69.9	1.339	69.9	1.114	69.9	13.1124
70	1.356	70	1.105	70	13.1524
70.1	1.333	70.1	1.11	70.1	13.1624
70.2	1.373	70.2	1.109	70.2	13.1824
70.3	1.343	70.3	1.11	70.3	13.2124
70.4	1.323	70.4	1.115	70.4	13.2424
70.5	1.37	70.5	1.114	70.5	13.2624
70.6	1.333	70.6	1.111	70.6	13.2724
70.7	1.367	70.7	1.12	70.7	13.3224
70.8	1.34	70.8	1.117	70.8	13.3124
70.9	1.324	70.9	1.113	70.9	13.3724
71	1.364	71	1.118	71	13.3824
71.1	1.351	71.1	1.116	71.1	13.4124
71.2	1.333	71.2	1.12	71.2	13.4324
71.3	1.35	71.3	1.117	71.3	13.4524
71.4	1.344	71.4	1.116	71.4	13.4724
71.5	1.327	71.5	1.117	71.5	13.4824
71.6	1.351	71.6	1.119	71.6	13.5424
71.7	1.324	71.7	1.122	71.7	13.5324
71.8	1.357	71.8	1.12	71.8	13.5624
71.9	1.318	71.9	1.117	71.9	13.5924
72	1.337	72	1.12	72	13.6124
72.1	1.344	72.1	1.115	72.1	13.6124
72.2	1.332	72.2	1.12	72.2	13.6524
72.3	1.326	72.3	1.117	72.3	13.6624
72.4	1.314	72.4	1.119	72.4	13.6724
72.5	1.345	72.5	1.122	72.5	13.7124
72.6	1.335	72.6	1.121	72.6	13.7324
72.7	1.325	72.7	1.115	72.7	13.7324
72.8	1.344	72.8	1.126	72.8	13.7624
72.9	1.335	72.9	1.121	72.9	13.7724
73	1.34	73	1.121	73	13.8024
73.1	1.315	73.1	1.125	73.1	13.8124
73.2	1.34	73.2	1.115	73.2	13.8324
73.3	1.33	73.3	1.125	73.3	13.8624
73.4	1.298	73.4	1.123	73.4	13.8624
73.5	1.36	73.5	1.119	73.5	13.8724
73.6	1.317	73.6	1.125	73.6	13.9024
73.7	1.334	73.7	1.121	73.7	13.9224
73.8	1.332	73.8	1.125	73.8	13.9224
73.9	1.338	73.9	1.123	73.9	13.9724
74	1.308	74	1.122	74	13.9824
74.1	1.328	74.1	1.126	74.1	13.9924
74.2	1.326	74.2	1.123	74.2	14.0224
74.3	1.327	74.3	1.126	74.3	14.0624
74.4	1.339	74.4	1.125	74.4	14.0424
74.5	1.325	74.5	1.125	74.5	14.0824
74.6	1.302	74.6	1.12	74.6	14.0924
74.7	1.328	74.7	1.122	74.7	14.1124
74.8	1.328	74.8	1.126	74.8	14.1324
74.9	1.321	74.9	1.128	74.9	14.1224
75	1.318	75	1.127	75	14.1524
75.1	1.32	75.1	1.122	75.1	14.1524
75.2	1.32	75.2	1.13	75.2	14.1624
75.3	1.313	75.3	1.124	75.3	14.1924
75.4	1.32	75.4	1.125	75.4	14.2024
75.5	1.338	75.5	1.13	75.5	14.2024
75.6	1.314	75.6	1.121	75.6	14.2124
75.7	1.312	75.7	1.126	75.7	14.2424
75.8	1.321	75.8	1.127	75.8	14.2524
75.9	1.321	75.9	1.127	75.9	14.2624
76	1.3	76	1.123	76	14.2624
76.1	1.308	76.1	1.127	76.1	14.2824
76.2	1.322	76.2	1.127	76.2	14.3124
76.3	1.332	76.3	1.124	76.3	14.3024
76.4	1.301	76.4	1.135	76.4	14.3224
76.5	1.333	76.5	1.122	76.5	14.3424
76.6	1.297	76.6	1.129	76.6	14.3424
76.7	1.318	76.7	1.128	76.7	14.3424
76.8	1.309	76.8	1.125	76.8	14.3624
76.9	1.311	76.9	1.124	76.9	14.3924
77	1.337	77	1.129	77	14.3924
77.1	1.287	77.1	1.123	77.1	14.4024
77.2	1.302	77.2	1.127	77.2	14.4024
77.3	1.323	77.3	1.134	77.3	14.4224
77.4	1.313	77.4	1.126	77.4	14.4424
77.5	1.295	77.5	1.125	77.5	14.4324
77.6	1.323	77.6	1.126	77.6	14.4324
77.7	1.307	77.7	1.133	77.7	14.4524
77.8	1.313	77.8	1.131	77.8	14.4824
77.9	1.289	77.9	1.123	77.9	14.4924
78	1.299	78	1.127	78	14.4824
78.1	1.313	78.1	1.132	78.1	14.5324
78.2	1.313	78.2	1.133	78.2	14.5224
78.3	1.317	78.3	1.119	78.3	14.5224
78.4	1.3	78.4	1.128	78.4	14.5424
78.5	1.31	78.5	1.124	78.5	14.5424
78.6	1.322	78.6	1.124	78.6	14.5624
78.7	1.322	78.7	1.13	78.7	14.5624
78.8	1.307	78.8	1.131	78.8	14.5624
78.9	1.296	78.9	1.129	78.9	14.5724
79	1.307	79	1.129	79	14.6224
79.1	1.308	79.1	1.13	79.1	14.6124
79.2	1.311	79.2	1.125	79.2	14.6124
79.3	1.285	79.3	1.13	79.3	14.6224
79.4	1.309	79.4	1.128	79.4	14.6424
79.5	1.307	79.5	1.134	79.5	14.6324
79.6	1.315	79.6	1.122	79.6	14.6524
79.7	1.303	79.7	1.131	79.7	14.6624
79.8	1.29	79.8	1.129	79.8	14.6724
79.9	0.8394	79.9	1.126	79.9	14.6924
80	-3.117	80	1.135	80	14.7024
80.1	-1.422	80.1	1.114	80.1	14.6724
80.2	-0.986	80.2	-0.1374	80.2	13.5424
80.3	-0.7852	80.3	-0.1991	80.3	9.73441
80.4	-0.6613	80.4	-0.1573	80.4	9.00341
80.5	-0.5743	80.5	-0.1347	80.5	8.39641
80.6	-0.5105	80.6	-0.1187	80.6	7.91141
80.7	-0.461	80.7	-0.1058	80.7	7.50841
80.8	-0.4208	80.8	-0.0956	80.8	7.16441
80.9	-0.3881	80.9	-0.0872	80.9	6.86141
81	-0.3599	81	-0.0809	81	6.59141
81.1	-0.3354	81.1	-0.0748	81.1	6.34741
81.2	-0.313	81.2	-0.0708	81.2	6.12441
81.3	-0.2942	81.3	-0.0656	81.3	5.91541
81.4	-0.2769	81.4	-0.0624	81.4	5.72341
81.5	-0.2621	81.5	-0.0588	81.5	5.54341
81.6	-0.2489	81.6	-0.0561	81.6	5.37441
81.7	-0.2361	81.7	-0.0532	81.7	5.21241
81.8	-0.2243	81.8	-0.051	81.8	5.05841
81.9	-0.2141	81.9	-0.0487	81.9	4.91341
82	-0.2051	82	-0.0463	82	4.77541
82.1	-0.1957	82.1	-0.0443	82.1	4.64141
82.2	-0.1876	82.2	-0.0429	82.2	4.51341
82.3	-0.1797	82.3	-0.0408	82.3	4.38841
82.4	-0.1725	82.4	-0.0388	82.4	4.26941
82.5	-0.1658	82.5	-0.0378	82.5	4.15441
82.6	-0.1584	82.6	-0.0363	82.6	4.04541
82.7	-0.1527	82.7	-0.0353	82.7	3.93841
82.8	-0.1475	82.8	-0.0342	82.8	3.83441
82.9	-0.1418	82.9	-0.0325	82.9	3.73441
83	-0.1362	83	-0.0316	83	3.63741
83.1	-0.1312	83.1	-0.0307	83.1	3.54241
83.2	-0.1273	83.2	-0.0295	83.2	3.45141
83.3	-0.1231	83.3	-0.0282	83.3	3.36341
83.4	-0.1186	83.4	-0.0282	83.4	3.27741
83.5	-0.1143	83.5	-0.0273	83.5	3.19441
83.6	-0.11	83.6	-0.0263	83.6	3.11441
83.7	-0.1067	83.7	-0.0255	83.7	3.03641
83.8	-0.1033	83.8	-0.0242	83.8	2.95941
83.9	-0.1001	83.9	-0.024	83.9	2.88541
84	-0.0964	84	-0.0239	84	2.81241
84.1	-0.0932	84.1	-0.0229	84.1	2.74241
84.2	-0.0906	84.2	-0.0228	84.2	2.67441
84.3	-0.0874	84.3	-0.022	84.3	2.60841
84.4	-0.0845	84.4	-0.0216	84.4	2.54441
84.5	-0.0819	84.5	-0.0199	84.5	2.48241
84.6	-0.0795	84.6	-0.0201	84.6	2.42241
84.7	-0.0769	84.7	-0.0202	84.7	2.36341
84.8	-0.0756	84.8	-0.0191	84.8	2.30641
84.9	-0.0719	84.9	-0.019	84.9	2.25141
85	-0.0701	85	-0.0187	85	2.19641
85.1	-0.0676	85.1	-0.0178	85.1	2.14341
85.2	-0.0654	85.2	-0.0176	85.2	2.09241
85.3	-0.0635	85.3	-0.0172	85.3	2.04041
85.4	-0.0615	85.4	-0.017	85.4	1.99141
85.5	-0.0604	85.5	-0.0165	85.5	1.94541
85.6	-0.0579	85.6	-0.0158	85.6	1.89841
85.7	-0.056	85.7	-0.0162	85.7	1.85441
85.8	-0.0543	85.8	-0.0148	85.8	1.81041
85.9	-0.0529	85.9	-0.015	85.9	1.76841
86	-0.0522	86	-0.0148	86	1.72641
86.1	-0.0509	86.1	-0.0143	86.1	1.68741
86.2	-0.0483	86.2	-0.0145	86.2	1.64941
86.3	-0.0472	86.3	-0.0139	86.3	1.61041
86.4	-0.0448	86.4	-0.0134	86.4	1.57341
86.5	-0.0447	86.5	-0.0134	86.5	1.53741
86.6	-0.0424	86.6	-0.0133	86.6	1.50141
86.7	-0.0417	86.7	-0.013	86.7	1.46741
86.8	-0.0397	86.8	-0.013	86.8	1.43441
86.9	-0.039	86.9	-0.0127	86.9	1.40241
87	-0.0372	87	-0.0123	87	1.37041
87.1	-0.0366	87.1	-0.0119	87.1	1.33941
87.2	-0.0353	87.2	-0.0117	87.2	1.30941
87.3	-0.0336	87.3	-0.0114	87.3	1.27841
87.4	-0.033	87.4	-0.0117	87.4	1.24941
87.5	-0.0316	87.5	-0.011	87.5	1.22141
87.6	-0.0306	87.6	-0.0116	87.6	1.19441
87.7	-0.03	87.7	-0.011	87.7	1.16741
87.8	-0.0289	87.8	-0.011	87.8	1.14141
87.9	-0.0277	87.9	-0.0108	87.9	1.11641
88	-0.027	88	-0.0108	88	1.09141
88.1	-0.0255	88.1	-0.0107	88.1	1.06841
88.2	-0.0239	88.2	-0.00986	88.2	1.04341
88.3	-0.0228	88.3	-0.0103	88.3	1.02141
88.4	-0.0221	88.4	-0.00993	88.4	0.99841
88.5	-0.0215	88.5	-0.00957	88.5	0.97641
88.6	-0.0204	88.6	-0.00983	88.6	0.95641
88.7	-0.0196	88.7	-0.00877	88.7	0.93441
88.8	-0.0182	88.8	-0.00871	88.8	0.91441
88.9	-0.0178	88.9	-0.00868	88.9	0.89541
89	-0.016	89	-0.00862	89	0.87541
89.1	-0.0162	89.1	-0.00846	89.1	0.85641
89.2	-0.0147	89.2	-0.00842	89.2	0.83841
89.3	-0.015	89.3	-0.00931	89.3	0.82041
89.4	-0.0139	89.4	-0.00903	89.4	0.80241
89.5	-0.0132	89.5	-0.00855	89.5	0.78541
89.6	-0.0123	89.6	-0.00765	89.6	0.76841
89.7	-0.012	89.7	-0.00816	89.7	0.75141
89.8	-0.0109	89.8	-0.00771	89.8	0.73561
89.9	-0.0103	89.9	-0.00834	89.9	0.72051
90	-0.0091	90	-0.00681	90	0.70421
90.1	-0.0084	90.1	-0.00693	90.1	0.68941
90.2	-0.0078	90.2	-0.00715	90.2	0.67501
90.3	-0.0067	90.3	-0.00692	90.3	0.66081
90.4	-0.0076	90.4	-0.00718	90.4	0.64681
90.5	-0.0065	90.5	-0.00694	90.5	0.63311
90.6	-0.006	90.6	-0.0071	90.6	0.61901
90.7	-0.0045	90.7	-0.00711	90.7	0.60571
90.8	-0.005	90.8	-0.00737	90.8	0.59291
90.9	-0.0044	90.9	-0.00788	90.9	0.58001
91	-0.0035	91	-0.00775	91	0.56781
91.1	-0.0033	91.1	-0.00799	91.1	0.55541
91.2	-0.0023	91.2	-0.0073	91.2	0.54411
91.3	-0.0023	91.3	-0.0071	91.3	0.53231
91.4	-0.0012	91.4	-0.00677	91.4	0.52071
91.5	-0.0014	91.5	-0.00757	91.5	0.50921
91.6	-0.0009	91.6	-0.00706	91.6	0.49781
91.7	0	91.7	-0.00718	91.7	0.48621
91.8	-0.0003	91.8	-0.00738	91.8	0.47621
91.9	0.0013	91.9	-0.00728	91.9	0.46551
92	0.0011	92	-0.00699	92	0.45541
92.1	0.0011	92.1	-0.00768	92.1	0.44561
92.2	0.0022	92.2	-0.00648	92.2	0.43591
92.3	0.0025	92.3	-0.00708	92.3	0.42651
92.4	0.0029	92.4	-0.00658	92.4	0.41761
92.5	0.0031	92.5	-0.00668	92.5	0.40811
92.6	0.004	92.6	-0.00722	92.6	0.39941
92.7	0.0048	92.7	-0.00679	92.7	0.39011
92.8	0.0047	92.8	-0.00731	92.8	0.38151
92.9	0.005	92.9	-0.00654	92.9	0.37341
93	0.0056	93	-0.0064	93	0.36471
93.1	0.0059	93.1	-0.00665	93.1	0.35801
93.2	0.006	93.2	-0.00731	93.2	0.34891
93.3	0.0062	93.3	-0.00659	93.3	0.34161
93.4	0.0068	93.4	-0.00565	93.4	0.33391
93.5	0.0075	93.5	-0.00681	93.5	0.32681
93.6	0.0084	93.6	-0.00675	93.6	0.31851
93.7	0.0076	93.7	-0.00627	93.7	0.31221
93.8	0.0083	93.8	-0.00666	93.8	0.30441
93.9	0.0094	93.9	-0.00577	93.9	0.29801
94	0.0088	94	-0.00575	94	0.29151
94.1	0.0101	94.1	-0.00647	94.1	0.28501
94.2	0.0094	94.2	-0.00633	94.2	0.27771
94.3	0.0094	94.3	-0.00665	94.3	0.27201
94.4	0.0104	94.4	-0.00577	94.4	0.26511
94.5	0.0114	94.5	-0.00631	94.5	0.25911
94.6	0.0106	94.6	-0.006	94.6	0.25261
94.7	0.0111	94.7	-0.00682	94.7	0.24651
94.8	0.0112	94.8	-0.00567	94.8	0.24121
94.9	0.0119	94.9	-0.00644	94.9	0.23491
95	0.012	95	-0.00588	95	0.22981
95.1	0.0128	95.1	-0.00556	95.1	0.22411
95.2	0.0126	95.2	-0.00621	95.2	0.21871
95.3	0.0123	95.3	-0.00565	95.3	0.21301
95.4	0.0129	95.4	-0.00634	95.4	0.20771
95.5	0.0132	95.5	-0.00593	95.5	0.20271
95.6	0.0141	95.6	-0.00569	95.6	0.19691
95.7	0.0136	95.7	-0.00617	95.7	0.19221
95.8	0.0145	95.8	-0.0057	95.8	0.18651
95.9	0.0145	95.9	-0.00591	95.9	0.18241
96	0.0152	96	-0.00609	96	0.17721
96.1	0.015	96.1	-0.00625	96.1	0.17241
96.2	0.0156	96.2	-0.00572	96.2	0.16781
96.3	0.0158	96.3	-0.00578	96.3	0.16331
96.4	0.0161	96.4	-0.00588	96.4	0.15901
96.5	0.0166	96.5	-0.00515	96.5	0.15421
96.6	0.0156	96.6	-0.00585	96.6	0.14991
96.7	0.0179	96.7	-0.00537	96.7	0.14591
96.8	0.0175	96.8	-0.00587	96.8	0.14121
96.9	0.0169	96.9	-0.00601	96.9	0.13811
97	0.0181	97	-0.00607	97	0.13361
97.1	0.0184	97.1	-0.00528	97.1	0.12961
97.2	0.0183	97.2	-0.00586	97.2	0.12591
97.3	0.0182	97.3	-0.00607	97.3	0.12171
97.4	0.0193	97.4	-0.00647	97.4	0.11871
97.5	0.0195	97.5	-0.00537	97.5	0.11541
97.6	0.0194	97.6	-0.00589	97.6	0.11181
97.7	0.0189	97.7	-0.00493	97.7	0.10781
97.8	0.0198	97.8	-0.00596	97.8	0.10501
97.9	0.02	97.9	-0.00568	97.9	0.10121
98	0.02	98	-0.00579	98	0.09771
98.1	0.021	98.1	-0.00596	98.1	0.09481
98.2	0.0206	98.2	-0.00516	98.2	0.09121
98.3	0.0209	98.3	-0.00503	98.3	0.08751
98.4	0.0207	98.4	-0.00586	98.4	0.08411
98.5	0.0212	98.5	-0.00505	98.5	0.08151
98.6	0.0215	98.6	-0.00544	98.6	0.07781
98.7	0.0211	98.7	-0.00614	98.7	0.07571
98.8	0.0226	98.8	-0.00519	98.8	0.07221
98.9	0.022	98.9	-0.00583	98.9	0.06891
99	0.0228	99	-0.00571	99	0.06571
99.1	0.0216	99.1	-0.00606	99.1	0.06311
99.2	0.0235	99.2	-0.00607	99.2	0.05971
99.3	0.0218	99.3	-0.00579	99.3	0.05721
99.4	0.0232	99.4	-0.00527	99.4	0.05351
99.5	0.0237	99.5	-0.0059	99.5	0.05131
99.6	0.0235	99.6	-0.00564	99.6	0.04871
99.7	0.0235	99.7	-0.00523	99.7	0.04541
99.8	0.0237	99.8	-0.00491	99.8	0.04781
99.9	0.0234	99.9	-0.00543	99.9	0.31985
100	0.0237	100	-0.00231	100	4.82819
100.1	0.0235	100.1	0.3412	100.1	5.68702
100.2	0.0239	100.2	2.55	100.2	5.15886
100.3	0.0243	100.3	1.793	100.3	5.08769
100.4	0.025	100.4	1.446	100.4	5.15353
100.5	0.0272	100.5	1.315	100.5	5.29836
100.6	0.9351	100.6	1.224	100.6	5.4932
100.7	6.806	100.7	1.174	100.7	5.70603
100.8	4.068	100.8	1.141	100.8	5.86887
100.9	3.013	100.9	1.12	100.9	6.06171
101	2.537	101	1.097	101	6.26854
101.1	2.261	101.1	1.0789	101.1	6.44138
101.2	2.09	101.2	1.0725	101.2	6.62921
101.3	1.931	101.3	1.0643	101.3	6.81405
101.4	1.854	101.4	1.0521	101.4	6.96588
101.5	1.783	101.5	1.0491	101.5	7.13272
101.6	1.711	101.6	1.0462	101.6	7.29055
101.7	1.658	101.7	1.042	101.7	7.46239
101.8	1.631	101.8	1.043	101.8	7.60122
101.9	1.56	101.9	1.0382	101.9	7.76306
102	1.585	102	1.0348	102	7.90489
102.1	1.541	102.1	1.0291	102.1	8.03173
102.2	1.509	102.2	1.0406	102.2	8.18356
102.3	1.515	102.3	1.0319	102.3	8.3214
102.4	1.482	102.4	1.0321	102.4	8.44623
102.5	1.443	102.5	1.0361	102.5	8.56907
102.6	1.448	102.6	1.0354	102.6	8.6779
102.7	1.446	102.7	1.0348	102.7	8.80674
102.8	1.43	102.8	1.0359	102.8	8.94358
102.9	1.438	102.9	1.0342	102.9	9.04441
103	1.4	103	1.0304	103	9.16525
103.1	1.431	103.1	1.0407	103.1	9.26808
103.2	1.387	103.2	1.0396	103.2	9.38692
103.3	1.398	103.3	1.0377	103.3	9.48775
103.4	1.385	103.4	1.0365	103.4	9.59559
103.5	1.386	103.5	1.0394	103.5	9.69742
103.6	1.395	103.6	1.0395	103.6	9.77626
103.7	1.344	103.7	1.043	103.7	9.86609
103.8	1.388	103.8	1.0404	103.8	9.94593
103.9	1.367	103.9	1.0386	103.9	10.0458
104	1.364	104	1.0434	104	10.1456
104.1	1.359	104.1	1.0461	104.1	10.2554
104.2	1.35	104.2	1.0479	104.2	10.3153
104.3	1.359	104.3	1.0426	104.3	10.3951
104.4	1.367	104.4	1.0473	104.4	10.4749
104.5	1.332	104.5	1.049	104.5	10.5648
104.6	1.355	104.6	1.0483	104.6	10.6346
104.7	1.32	104.7	1.0514	104.7	10.7044
104.8	1.372	104.8	1.0488	104.8	10.7543
104.9	1.32	104.9	1.0542	104.9	10.8441
105	1.353	105	1.0512	105	10.9139
105.1	1.337	105.1	1.0547	105.1	10.9838
105.2	1.365	105.2	1.0507	105.2	11.0236
105.3	1.303	105.3	1.0519	105.3	11.1135
105.4	1.346	105.4	1.0496	105.4	11.1833
105.5	1.316	105.5	1.0535	105.5	11.2231
105.6	1.339	105.6	1.0593	105.6	11.313
105.7	1.308	105.7	1.0492	105.7	11.3628
105.8	1.346	105.8	1.0534	105.8	11.3926
105.9	1.321	105.9	1.0627	105.9	11.4925
106	1.317	106	1.0562	106	11.5523
106.1	1.324	106.1	1.0586	106.1	11.5921
106.2	1.335	106.2	1.0583	106.2	11.642
106.3	1.329	106.3	1.0593	106.3	11.6818
106.4	1.305	106.4	1.0603	106.4	11.7716
106.5	1.331	106.5	1.0599	106.5	11.8215
106.6	1.323	106.6	1.0608	106.6	11.8613
106.7	1.315	106.7	1.0612	106.7	11.9111
106.8	1.315	106.8	1.0649	106.8	11.991
106.9	1.283	106.9	1.0617	106.9	12.0108
107	1.327	107	1.0623	107	12.0507
107.1	1.332	107.1	1.0633	107.1	12.1105
107.2	1.281	107.2	1.065	107.2	12.1303
107.3	1.328	107.3	1.0643	107.3	12.1902
107.4	1.313	107.4	1.0681	107.4	12.25
107.5	1.313	107.5	1.0616	107.5	12.2798
107.6	1.314	107.6	1.0697	107.6	12.3197
107.7	1.31	107.7	1.0683	107.7	12.3395
107.8	1.318	107.8	1.0689	107.8	12.4093
107.9	1.315	107.9	1.0644	107.9	12.4492
108	1.289	108	1.0709	108	12.479
108.1	1.305	108.1	1.0676	108.1	12.5288
108.2	1.313	108.2	1.0719	108.2	12.5387
108.3	1.305	108.3	1.0729	108.3	12.6085
108.4	1.292	108.4	1.0705	108.4	12.6283
108.5	1.301	108.5	1.074	108.5	12.6582
108.6	1.337	108.6	1.0732	108.6	12.718
108.7	1.286	108.7	1.0678	108.7	12.7579
108.8	1.317	108.8	1.0748	108.8	12.7777
108.9	1.282	108.9	1.072	108.9	12.8375
109	1.294	109	1.0746	109	12.8674
109.1	1.314	109.1	1.0728	109.1	12.8772
109.2	1.271	109.2	1.0704	109.2	12.917
109.3	1.33	109.3	1.0716	109.3	12.9669
109.4	1.282	109.4	1.0748	109.4	12.9767
109.5	1.296	109.5	1.0777	109.5	13.0265
109.6	1.303	109.6	1.0736	109.6	13.0464
109.7	1.299	109.7	1.0699	109.7	13.0662
109.8	1.279	109.8	1.0811	109.8	13.116
109.9	1.288	109.9	1.0752	109.9	13.1059
110	1.302	110	1.0749	110	13.1557
110.1	1.299	110.1	1.0766	110.1	13.1755
110.2	1.258	110.2	1.0739	110.2	13.2154
110.3	1.323	110.3	1.08	110.3	13.2252
110.4	1.292	110.4	1.0797	110.4	13.2751
110.5	1.279	110.5	1.0727	110.5	13.2949
110.6	1.292	110.6	1.0815	110.6	13.3447
110.7	1.28	110.7	1.0789	110.7	13.3646
110.8	1.291	110.8	1.0847	110.8	13.3544
110.9	1.288	110.9	1.0839	110.9	13.4042
111	1.28	111	1.0725	111	13.4541
111.1	1.299	111.1	1.0825	111.1	13.4539
111.2	1.283	111.2	1.0799	111.2	13.4937
111.3	1.263	111.3	1.0787	111.3	13.5136
111.4	1.305	111.4	1.0828	111.4	13.5134
111.5	1.289	111.5	1.0834	111.5	13.5432
111.6	1.283	111.6	1.0833	111.6	13.5731
111.7	1.269	111.7	1.0826	111.7	13.6029
111.8	1.272	111.8	1.0856	111.8	13.6128
111.9	1.292	111.9	1.0767	111.9	13.6526
112	1.284	112	1.0795	112	13.6524
112.1	1.29	112.1	1.083	112.1	13.6923
112.2	1.262	112.2	1.0813	112.2	13.6821
112.3	1.295	112.3	1.0831	112.3	13.7219
112.4	1.284	112.4	1.0807	112.4	13.7318
112.5	1.281	112.5	1.0834	112.5	13.7816
112.6	1.272	112.6	1.0853	112.6	13.7714
112.7	1.28	112.7	1.0815	112.7	13.8113
112.8	1.271	112.8	1.0872	112.8	13.8311
112.9	1.288	112.9	1.0858	112.9	13.8209
113	1.268	113	1.0867	113	13.8708
113.1	1.268	113.1	1.0807	113.1	13.8806
113.2	1.29	113.2	1.0897	113.2	13.9104
113.3	1.272	113.3	1.09	113.3	13.9203
113.4	1.271	113.4	1.0747	113.4	13.9301
113.5	1.275	113.5	1.0877	113.5	13.97
113.6	1.256	113.6	1.0855	113.6	13.9798
113.7	1.295	113.7	1.0811	113.7	14.0096
113.8	1.273	113.8	1.0858	113.8	13.9994
113.9	1.261	113.9	1.0832	113.9	14.0593
114	1.286	114	1.0893	114	14.0491
114.1	1.231	114.1	1.0833	114.1	14.059
114.2	1.286	114.2	1.0855	114.2	14.0988
114.3	1.273	114.3	1.0805	114.3	14.1286
114.4	1.275	114.4	1.09	114.4	14.1185
114.5	1.262	114.5	1.0837	114.5	14.1383
114.6	1.285	114.6	1.0844	114.6	14.1581
114.7	1.248	114.7	1.0846	114.7	14.168
114.8	1.3	114.8	1.0851	114.8	14.1978
114.9	1.256	114.9	1.0829	114.9	14.2076
115	1.274	115	1.088	115	14.2175
115.1	1.259	115.1	1.086	115.1	14.2173
115.2	1.292	115.2	1.0848	115.2	14.2872
115.3	1.252	115.3	1.0872	115.3	14.247
115.4	1.267	115.4	1.095	115.4	14.2768
115.5	1.273	115.5	1.0877	115.5	14.2966
115.6	1.248	115.6	1.0879	115.6	14.2965
115.7	1.287	115.7	1.093	115.7	14.3263
115.8	1.253	115.8	1.095	115.8	14.3062
115.9	1.286	115.9	1.0862	115.9	14.346
116	1.259	116	1.09	116	14.3558
116.1	1.26	116.1	1.0889	116.1	14.3557
116.2	1.273	116.2	1.0892	116.2	14.3955
116.3	1.256	116.3	1.0835	116.3	14.3853
116.4	1.252	116.4	1.089	116.4	14.3852
116.5	1.26	116.5	1.084	116.5	14.415
116.6	1.269	116.6	1.0849	116.6	14.4348
116.7	1.264	116.7	1.0857	116.7	14.4247
116.8	1.257	116.8	1.0899	116.8	14.4545
116.9	1.27	116.9	1.0879	116.9	14.4643
117	1.266	117	1.088	117	14.4742
117.1	1.259	117.1	1.0817	117.1	14.474
117.2	1.241	117.2	1.093	117.2	14.4839
117.3	1.277	117.3	1.0863	117.3	14.5037
117.4	1.25	117.4	1.0866	117.4	14.4935
117.5	1.266	117.5	1.088	117.5	14.5434
117.6	1.265	117.6	1.0809	117.6	14.5432
117.7	1.256	117.7	1.0883	117.7	14.563
117.8	1.256	117.8	1.094	117.8	14.5529
117.9	1.267	117.9	1.0807	117.9	14.6027
118	1.257	118	1.085	118	14.6025
118.1	1.252	118.1	1.091	118.1	14.5924
118.2	1.256	118.2	1.0819	118.2	14.6322
118.3	1.257	118.3	1.0849	118.3	14.612
118.4	1.24	118.4	1.087	118.4	14.6319
118.5	1.268	118.5	1.0887	118.5	14.6417
118.6	1.26	118.6	1.0842	118.6	14.6815
118.7	1.252	118.7	1.0882	118.7	14.6314
118.8	1.25	118.8	1.0813	118.8	14.6712
118.9	1.262	118.9	1.0876	118.9	14.671
119	1.241	119	1.0851	119	14.6909
119.1	1.265	119.1	1.0846	119.1	14.7007
119.2	1.258	119.2	1.0886	119.2	14.7306
119.3	1.265	119.3	1.0799	119.3	14.7004
119.4	1.248	119.4	1.087	119.4	14.7502
119.5	1.242	119.5	1.0817	119.5	14.7501
119.6	1.284	119.6	1.086	119.6	14.7499
119.7	1.243	119.7	1.0872	119.7	14.7597
119.8	1.239	119.8	1.0857	119.8	14.7796
119.9	1.266	119.9	1.0799	119.9	14.7794
120	1.275	120	1.0848	120	14.7992
120.1	1.23	120.1	1.086	120.1	14.8191
120.2	1.251	120.2	0.4805	120.2	14.7589
120.3	1.259	120.3	-0.2583	120.3	13.6487
120.4	1.241	120.4	-0.1875	120.4	9.88858
120.5	1.268	120.5	-0.1573	120.5	9.15142
120.6	1.276	120.6	-0.1364	120.6	8.53725
120.7	1.226	120.7	-0.1217	120.7	8.04609
120.8	-0.1493	120.8	-0.1099	120.8	7.63992
120.9	-2.707	120.9	-0.1009	120.9	7.28876
121	-1.325	121	-0.0928	121	6.98359
121.1	-0.968	121.1	-0.086	121.1	6.70743
121.2	-0.7872	121.2	-0.0801	121.2	6.45826
121.3	-0.6732	121.3	-0.0752	121.3	6.2321
121.4	-0.5916	121.4	-0.0711	121.4	6.02094
121.5	-0.528	121.5	-0.0665	121.5	5.82377
121.6	-0.4802	121.6	-0.0637	121.6	5.63961
121.7	-0.4397	121.7	-0.0609	121.7	5.46744
121.8	-0.4066	121.8	-0.058	121.8	5.30228
121.9	-0.3781	121.9	-0.0551	121.9	5.14511
122	-0.3545	122	-0.0533	122	4.99595
122.1	-0.3327	122.1	-0.0508	122.1	4.85378
122.2	-0.3133	122.2	-0.049	122.2	4.71862
122.3	-0.2971	122.3	-0.0468	122.3	4.58745
122.4	-0.2804	122.4	-0.0449	122.4	4.46229
122.5	-0.2671	122.5	-0.044	122.5	4.33912
122.6	-0.2547	122.6	-0.0423	122.6	4.22196
122.7	-0.2436	122.7	-0.0414	122.7	4.10879
122.8	-0.2331	122.8	-0.0389	122.8	4.00163
122.9	-0.224	122.9	-0.0388	122.9	3.89546
123	-0.2146	123	-0.0365	123	3.7933
123.1	-0.2053	123.1	-0.0353	123.1	3.69513
123.2	-0.1985	123.2	-0.0348	123.2	3.59797
123.3	-0.1897	123.3	-0.0341	123.3	3.50581
123.4	-0.1813	123.4	-0.0324	123.4	3.41564
123.5	-0.1743	123.5	-0.0316	123.5	3.32848
123.6	-0.1683	123.6	-0.0309	123.6	3.24431
123.7	-0.1612	123.7	-0.0298	123.7	3.16415
123.8	-0.1568	123.8	-0.0289	123.8	3.08398
123.9	-0.1505	123.9	-0.0285	123.9	3.00682
124	-0.1451	124	-0.0281	124	2.93165
124.1	-0.1416	124.1	-0.0269	124.1	2.85849
124.2	-0.136	124.2	-0.0258	124.2	2.78732
124.3	-0.1313	124.3	-0.0263	124.3	2.71816
124.4	-0.1271	124.4	-0.0253	124.4	2.65299
124.5	-0.1235	124.5	-0.025	124.5	2.58783
124.6	-0.12	124.6	-0.0233	124.6	2.52366
124.7	-0.1157	124.7	-0.0232	124.7	2.4625
124.8	-0.1127	124.8	-0.0222	124.8	2.40333
124.9	-0.1094	124.9	-0.0215	124.9	2.34617
125	-0.1055	125	-0.0218	125	2.289
125.1	-0.1027	125.1	-0.0219	125.1	2.23484
125.2	-0.0998	125.2	-0.0209	125.2	2.18068
125.3	-0.0966	125.3	-0.0208	125.3	2.12951
125.4	-0.0946	125.4	-0.0195	125.4	2.07835
125.5	-0.0908	125.5	-0.0198	125.5	2.02918
125.6	-0.0892	125.6	-0.02	125.6	1.98002
125.7	-0.0858	125.7	-0.0187	125.7	1.93385
125.8	-0.083	125.8	-0.0189	125.8	1.88769
125.9	-0.081	125.9	-0.0174	125.9	1.84452
126	-0.0789	126	-0.0177	126	1.80136
126.1	-0.0764	126.1	-0.0172	126.1	1.76019
126.2	-0.0745	126.2	-0.0171	126.2	1.71903
126.3	-0.0727	126.3	-0.0171	126.3	1.67886
126.4	-0.0703	126.4	-0.0167	126.4	1.6417
126.5	-0.0687	126.5	-0.0161	126.5	1.60453
126.6	-0.0666	126.6	-0.0163	126.6	1.56837
126.7	-0.0656	126.7	-0.0155	126.7	1.5312
126.8	-0.0634	126.8	-0.0151	126.8	1.49704
126.9	-0.0617	126.9	-0.0155	126.9	1.46387
127	-0.0606	127	-0.0149	127	1.43071
127.1	-0.0581	127.1	-0.0143	127.1	1.39855
127.2	-0.0567	127.2	-0.0147	127.2	1.36738
127.3	-0.0564	127.3	-0.0142	127.3	1.33622
127.4	-0.0542	127.4	-0.0139	127.4	1.30605
127.5	-0.0523	127.5	-0.0137	127.5	1.27689
127.6	-0.0518	127.6	-0.0135	127.6	1.24872
127.7	-0.0492	127.7	-0.0132	127.7	1.21956
127.8	-0.0484	127.8	-0.0128	127.8	1.19339
127.9	-0.047	127.9	-0.0133	127.9	1.16623
128	-0.046	128	-0.013	128	1.14006
128.1	-0.0448	128.1	-0.0124	128.1	1.1149
128.2	-0.0443	128.2	-0.0129	128.2	1.09073
128.3	-0.0422	128.3	-0.0123	128.3	1.06657
128.4	-0.041	128.4	-0.0119	128.4	1.0434
128.5	-0.0406	128.5	-0.0114	128.5	1.02024
128.6	-0.0387	128.6	-0.0116	128.6	0.99807
128.7	-0.0376	128.7	-0.0112	128.7	0.97591
128.8	-0.0373	128.8	-0.0114	128.8	0.95475
128.9	-0.0359	128.9	-0.011	128.9	0.93358
129	-0.0352	129	-0.0115	129	0.91342
129.1	-0.0338	129.1	-0.0115	129.1	0.89325
129.2	-0.0327	129.2	-0.0108	129.2	0.87409
129.3	-0.0324	129.3	-0.0109	129.3	0.85492
129.4	-0.0315	129.4	-0.0101	129.4	0.83676
129.5	-0.0302	129.5	-0.0109	129.5	0.81859
129.6	-0.0299	129.6	-0.0101	129.6	0.80043
129.7	-0.029	129.7	-0.00997	129.7	0.78326
129.8	-0.0282	129.8	-0.0105	129.8	0.7661
129.9	-0.027	129.9	-0.00973	129.9	0.74993
130	-0.0268	130	-0.00992	130	0.73277
130.1	-0.0259	130.1	-0.00967	130.1	0.7176
130.2	-0.0245	130.2	-0.00982	130.2	0.70144
130.3	-0.0243	130.3	-0.0101	130.3	0.68577
130.4	-0.0233	130.4	-0.00976	130.4	0.67111
130.5	-0.0221	130.5	-0.00938	130.5	0.65604
130.6	-0.0225	130.6	-0.00958	130.6	0.64248
130.7	-0.0207	130.7	-0.00917	130.7	0.62922
130.8	-0.0206	130.8	-0.0096	130.8	0.61425
130.9	-0.0193	130.9	-0.00886	130.9	0.60099
131	-0.0194	131	-0.00911	131	0.58802
131.1	-0.0182	131.1	-0.00871	131.1	0.57436
131.2	-0.0171	131.2	-0.00867	131.2	0.56279
131.3	-0.0172	131.3	-0.00906	131.3	0.54973
131.4	-0.0161	131.4	-0.00839	131.4	0.53716
131.5	-0.0163	131.5	-0.00863	131.5	0.5257
131.6	-0.015	131.6	-0.0082	131.6	0.51373
131.7	-0.0154	131.7	-0.00846	131.7	0.50237
131.8	-0.0143	131.8	-0.00797	131.8	0.4912
131.9	-0.013	131.9	-0.00747	131.9	0.48054
132	-0.0128	132	-0.00874	132	0.46847
132.1	-0.012	132.1	-0.00817	132.1	0.45841
132.2	-0.0115	132.2	-0.00857	132.2	0.44764
132.3	-0.0107	132.3	-0.00827	132.3	0.43578
132.4	-0.0112	132.4	-0.00781	132.4	0.42711
132.5	-0.0101	132.5	-0.00782	132.5	0.41595
132.6	-0.0097	132.6	-0.00832	132.6	0.40709
132.7	-0.0094	132.7	-0.00791	132.7	0.39822
132.8	-0.0091	132.8	-0.00749	132.8	0.38846
132.9	-0.0081	132.9	-0.00764	132.9	0.37999
133	-0.0073	133	-0.00725	133	0.37003
133.1	-0.007	133.1	-0.00786	133.1	0.36076
133.2	-0.0073	133.2	-0.00838	133.2	0.3527
133.3	-0.0059	133.3	-0.00682	133.3	0.34413
133.4	-0.0057	133.4	-0.00766	133.4	0.33597
133.5	-0.0052	133.5	-0.00782	133.5	0.3278
133.6	-0.0049	133.6	-0.00761	133.6	0.32004
133.7	-0.0052	133.7	-0.007	133.7	0.31227
133.8	-0.004	133.8	-0.00712	133.8	0.30391
133.9	-0.0034	133.9	-0.00781	133.9	0.29674
134	-0.0035	134	-0.00772	134	0.28898
134.1	-0.0029	134.1	-0.00725	134.1	0.28161
134.2	-0.0024	134.2	-0.00707	134.2	0.27485
134.3	-0.0029	134.3	-0.00716	134.3	0.26758
134.4	-0.0017	134.4	-0.00725	134.4	0.26052
134.5	-0.0009	134.5	-0.00729	134.5	0.25406
134.6	-0.0009	134.6	-0.00727	134.6	0.24669
134.7	-0.0009	134.7	-0.00713	134.7	0.24033
134.8	-0.0004	134.8	-0.00642	134.8	0.23366
134.9	0.0006	134.9	-0.00726	134.9	0.228
135	0.0005	135	-0.00668	135	0.22053
135.1	0.0011	135.1	-0.00653	135.1	0.21487
135.2	0.0011	135.2	-0.00679	135.2	0.2081
135.3	0.0015	135.3	-0.00662	135.3	0.20284
135.4	0.002	135.4	-0.00681	135.4	0.19647
135.5	0.0029	135.5	-0.00659	135.5	0.19111
135.6	0.003	135.6	-0.00694	135.6	0.18514
135.7	0.0025	135.7	-0.00614	135.7	0.18018
135.8	0.0035	135.8	-0.00716	135.8	0.17421
135.9	0.0036	135.9	-0.00692	135.9	0.16865
136	0.0037	136	-0.00721	136	0.16318
136.1	0.0047	136.1	-0.00649	136.1	0.15812
136.2	0.0048	136.2	-0.00665	136.2	0.15255
136.3	0.0045	136.3	-0.00663	136.3	0.14809
136.4	0.0044	136.4	-0.00636	136.4	0.14253
136.5	0.0054	136.5	-0.00651	136.5	0.13826
136.6	0.0051	136.6	-0.00666	136.6	0.1327
136.7	0.0066	136.7	-0.00666	136.7	0.12863
136.8	0.0061	136.8	-0.00561	136.8	0.12367
136.9	0.0064	136.9	-0.00668	136.9	0.1185
137	0.0065	137	-0.00651	137	0.11454
137.1	0.0071	137.1	-0.0062	137.1	0.10977
137.2	0.0076	137.2	-0.0067	137.2	0.10531
137.3	0.0078	137.3	-0.00598	137.3	0.10094
137.4	0.0081	137.4	-0.00669	137.4	0.09708
137.5	0.0083	137.5	-0.0068	137.5	0.09191
137.6	0.0082	137.6	-0.00622	137.6	0.08835
137.7	0.0081	137.7	-0.00663	137.7	0.08378
137.8	0.0092	137.8	-0.0065	137.8	0.07932
137.9	0.0093	137.9	-0.00621	137.9	0.07585
138	0.0094	138	-0.00629	138	0.07149
138.1	0.0097	138.1	-0.00591	138.1	0.06753
138.2	0.0097	138.2	-0.00631	138.2	0.06456
138.3	0.0097	138.3	-0.00605	138.3	0.0593
138.4	0.0099	138.4	-0.00677	138.4	0.05653
138.5	0.01	138.5	-0.00632	138.5	0.05357
138.6	0.0109	138.6	-0.00564	138.6	0.0505
138.7	0.0109	138.7	-0.00621	138.7	0.04674
138.8	0.0112	138.8	-0.00567	138.8	0.04347
138.9	0.0111	138.9	-0.00617	138.9	0.03991
139	0.0114	139	-0.00616	139	0.03674
139.1	0.0122	139.1	-0.00611	139.1	0.03298
139.2	0.0122	139.2	-0.00631	139.2	0.03031
139.3	0.0119	139.3	-0.00621	139.3	0.02665
139.4	0.0124	139.4	-0.00593	139.4	0.02378
139.5	0.0129	139.5	-0.00635	139.5	0.02002
139.6	0.0131	139.6	-0.00581	139.6	0.01715
139.7	0.013	139.7	-0.0064	139.7	0.01419
139.8	0.0131	139.8	-0.00583	139.8	0.01072
139.9	0.0136	139.9	0.0013	139.9	0.00699
140	0.0138	140	2.518	140	0.00525
140.1	0.013	140.1	2.049	140.1	0.0142
140.2	0.0131	140.2	1.554	140.2	4.31136
140.3	0.0138	140.3	1.361	140.3	5.80432
140.4	0.3989	140.4	1.258	140.4	5.10728
140.5	7.242	140.5	1.2	140.5	5.00224
140.6	4.236	140.6	1.156	140.6	5.0582
140.7	3.092	140.7	1.12	140.7	5.19916
140.8	2.545	140.8	1.105	140.8	5.36412
140.9	2.261	140.9	1.0767	140.9	5.57308
141	2.061	141	1.0652	141	5.75003
141.1	1.938	141.1	1.062	141.1	5.92799
141.2	1.849	141.2	1.0447	141.2	6.14395
141.3	1.714	141.3	1.0441	141.3	6.29391
141.4	1.689	141.4	1.0305	141.4	6.50287
141.5	1.622	141.5	1.0294	141.5	6.64883
141.6	1.569	141.6	1.0278	141.6	6.83079
141.7	1.527	141.7	1.02	141.7	6.97375
141.8	1.55	141.8	1.0224	141.8	7.1397
141.9	1.464	141.9	1.0256	141.9	7.30066
142	1.457	142	1.0133	142	7.42762
142.1	1.435	142.1	1.0174	142.1	7.56158
142.2	1.417	142.2	1.0193	142.2	7.75254
142.3	1.431	142.3	1.0142	142.3	7.8615
142.4	1.396	142.4	1.0107	142.4	7.97746
142.5	1.392	142.5	1.0074	142.5	8.13142
142.6	1.376	142.6	1.0194	142.6	8.22838
142.7	1.365	142.7	1.0085	142.7	8.36933
142.8	1.375	142.8	1.0126	142.8	8.46629
142.9	1.348	142.9	1.0119	142.9	8.60325
143	1.348	143	1.0132	143	8.73621
143.1	1.345	143.1	1.0099	143.1	8.83417
143.2	1.336	143.2	1.011	143.2	8.95113
143.3	1.328	143.3	1.0125	143.3	9.06009
143.4	1.343	143.4	1.0133	143.4	9.17605
143.5	1.313	143.5	1.013	143.5	9.275
143.6	1.328	143.6	1.0073	143.6	9.36396
143.7	1.314	143.7	1.0206	143.7	9.48392
143.8	1.318	143.8	1.0192	143.8	9.58288
143.9	1.275	143.9	1.014	143.9	9.66084
144	1.32	144	1.0135	144	9.7348
144.1	1.289	144.1	1.017	144.1	9.84476
144.2	1.289	144.2	1.0228	144.2	9.94472
144.3	1.308	144.3	1.0107	144.3	10.0247
144.4	1.283	144.4	1.0165	144.4	10.0846
144.5	1.316	144.5	1.0205	144.5	10.1946
144.6	1.279	144.6	1.0222	144.6	10.2745
144.7	1.291	144.7	1.0162	144.7	10.3545
144.8	1.271	144.8	1.0209	144.8	10.4245
144.9	1.286	144.9	1.0201	144.9	10.5044
145	1.293	145	1.0233	145	10.5944
145.1	1.279	145.1	1.0214	145.1	10.6644
145.2	1.269	145.2	1.0221	145.2	10.7043
145.3	1.291	145.3	1.0196	145.3	10.7943
145.4	1.26	145.4	1.0225	145.4	10.8742
145.5	1.28	145.5	1.0254	145.5	10.9242
145.6	1.255	145.6	1.0232	145.6	11.0041
145.7	1.288	145.7	1.025	145.7	11.0441
145.8	1.272	145.8	1.0221	145.8	11.1241
145.9	1.263	145.9	1.0277	145.9	11.174
146	1.276	146	1.0186	146	11.234
146.1	1.253	146.1	1.0326	146.1	11.3139
146.2	1.276	146.2	1.0247	146.2	11.3739
146.3	1.246	146.3	1.027	146.3	11.4139
146.4	1.282	146.4	1.0276	146.4	11.4738
146.5	1.257	146.5	1.0235	146.5	11.5538
146.6	1.263	146.6	1.0304	146.6	11.5837
146.7	1.24	146.7	1.029	146.7	11.6337
146.8	1.285	146.8	1.0284	146.8	11.6936
146.9	1.275	146.9	1.0317	146.9	11.7436
147	1.247	147	1.033	147	11.8036
147.1	1.263	147.1	1.0337	147.1	11.8535
147.2	1.254	147.2	1.027	147.2	11.9035
147.3	1.265	147.3	1.0388	147.3	11.9334
147.4	1.241	147.4	1.027	147.4	12.0034
147.5	1.261	147.5	1.032	147.5	12.0334
147.6	1.241	147.6	1.0324	147.6	12.0833
147.7	1.265	147.7	1.0314	147.7	12.1533
147.8	1.25	147.8	1.0321	147.8	12.1732
147.9	1.245	147.9	1.0268	147.9	12.2232
148	1.253	148	1.0309	148	12.2731
148.1	1.234	148.1	1.0377	148.1	12.3231
148.2	1.26	148.2	1.0286	148.2	12.3431
148.3	1.236	148.3	1.0308	148.3	12.423
148.4	1.242	148.4	1.0344	148.4	12.423
148.5	1.246	148.5	1.0342	148.5	12.4629
148.6	1.271	148.6	1.0334	148.6	12.5129
148.7	1.243	148.7	1.034	148.7	12.5529
148.8	1.226	148.8	1.0346	148.8	12.5728
148.9	1.273	148.9	1.0359	148.9	12.6328
149	1.251	149	1.0349	149	12.6827
149.1	1.245	149.1	1.0276	149.1	12.7027
149.2	1.246	149.2	1.0373	149.2	12.7027
149.3	1.23	149.3	1.0326	149.3	12.7626
149.4	1.25	149.4	1.0359	149.4	12.7826
149.5	1.215	149.5	1.0371	149.5	12.8325
149.6	1.249	149.6	1.0369	149.6	12.8725
149.7	1.249	149.7	1.0391	149.7	12.8925
149.8	1.246	149.8	1.0382	149.8	12.9424
149.9	1.221	149.9	1.0381	149.9	12.9824
150	1.24	150	1.0363	150	13.0123
150.1	1.232	150.1	1.0363	150.1	13.0123
150.2	1.258	150.2	1.0382	150.2	13.0523
150.3	1.223	150.3	1.0376	150.3	13.0922
150.4	1.221	150.4	1.0373	150.4	13.1122
150.5	1.252	150.5	1.04	150.5	13.1421
150.6	1.239	150.6	1.0364	150.6	13.1621
150.7	1.243	150.7	1.0349	150.7	13.192
150.8	1.228	150.8	1.0381	150.8	13.232
150.9	1.243	150.9	1.0352	150.9	13.262
151	1.239	151	1.0328	151	13.2719
151.1	1.204	151.1	1.0353	151.1	13.3019
151.2	1.245	151.2	1.0395	151.2	13.3318
151.3	1.258	151.3	1.0366	151.3	13.3418
151.4	1.217	151.4	1.0391	151.4	13.4017
151.5	1.233	151.5	1.0317	151.5	13.4017
151.6	1.249	151.6	1.04	151.6	13.4317
151.7	1.233	151.7	1.0403	151.7	13.4516
151.8	1.23	151.8	1.0363	151.8	13.4816
151.9	1.225	151.9	1.0393	151.9	13.4916
152	1.238	152	1.0413	152	13.5115
152.1	1.248	152.1	1.0383	152.1	13.5615
152.2	1.208	152.2	1.0456	152.2	13.5614
152.3	1.242	152.3	1.0393	152.3	13.5714
152.4	1.219	152.4	1.0372	152.4	13.6213
152.5	1.231	152.5	1.0414	152.5	13.6513
152.6	1.221	152.6	1.0451	152.6	13.6713
152.7	1.24	152.7	1.0425	152.7	13.6912
152.8	1.214	152.8	1.0406	152.8	13.7112
152.9	1.234	152.9	1.0366	152.9	13.7511
153	1.21	153	1.0464	153	13.7511
153.1	1.253	153.1	1.0402	153.1	13.7711
153.2	1.211	153.2	1.0369	153.2	13.811
153.3	1.228	153.3	1.0429	153.3	13.841
153.4	1.221	153.4	1.0378	153.4	13.8309
153.5	1.24	153.5	1.0407	153.5	13.8709
153.6	1.212	153.6	1.0388	153.6	13.8708
153.7	1.207	153.7	1.0437	153.7	13.8808
153.8	1.256	153.8	1.035	153.8	13.9208
153.9	1.2	153.9	1.0432	153.9	13.9107
154	1.222	154	1.0425	154	13.9707
154.1	1.235	154.1	1.0381	154.1	13.9406
154.2	1.229	154.2	1.0477	154.2	14.0006
154.3	1.21	154.3	1.0411	154.3	13.9706
154.4	1.21	154.4	1.0463	154.4	14.0305
154.5	1.239	154.5	1.043	154.5	14.0105
154.6	1.204	154.6	1.0455	154.6	14.0404
154.7	1.217	154.7	1.0444	154.7	14.0704
154.8	1.229	154.8	1.0467	154.8	14.0803
154.9	1.215	154.9	1.0393	154.9	14.1103
155	1.226	155	1.0468	155	14.1203
155.1	1.22	155.1	1.0467	155.1	14.1402
155.2	1.223	155.2	1.0382	155.2	14.1502
155.3	1.199	155.3	1.0475	155.3	14.1801
155.4	1.227	155.4	1.0406	155.4	14.1801
155.5	1.234	155.5	1.0474	155.5	14.2001
155.6	1.199	155.6	1.042	155.6	14.21
155.7	1.221	155.7	1.0456	155.7	14.23
155.8	1.222	155.8	1.0426	155.8	14.2599
155.9	1.226	155.9	1.0404	155.9	14.2499
156	1.198	156	1.0372	156	14.2699
156.1	1.23	156.1	1.0427	156.1	14.2798
156.2	1.217	156.2	1.0447	156.2	14.2798
156.3	1.213	156.3	1.0362	156.3	14.2797
156.4	1.225	156.4	1.046	156.4	14.3097
156.5	1.205	156.5	1.0405	156.5	14.3297
156.6	1.231	156.6	1.0367	156.6	14.3296
156.7	1.201	156.7	1.0432	156.7	14.3496
156.8	1.22	156.8	1.041	156.8	14.3295
156.9	1.211	156.9	1.0407	156.9	14.4095
157	1.223	157	1.0415	157	14.3894
157.1	1.204	157.1	1.0416	157.1	14.4094
157.2	1.21	157.2	1.0428	157.2	14.3994
157.3	1.229	157.3	1.0369	157.3	14.4393
157.4	1.206	157.4	1.0442	157.4	14.4593
157.5	1.217	157.5	1.0411	157.5	14.4692
157.6	1.204	157.6	1.0431	157.6	14.4492
157.7	1.228	157.7	1.0447	157.7	14.4892
157.8	1.2	157.8	1.046	157.8	14.4891
157.9	1.207	157.9	1.0472	157.9	14.4791
158	1.216	158	1.0421	158	14.509
158.1	1.201	158.1	1.0415	158.1	14.519
158.2	1.211	158.2	1.0475	158.2	14.5689
158.3	1.208	158.3	1.0414	158.3	14.5489
158.4	1.206	158.4	1.0356	158.4	14.5589
158.5	1.211	158.5	1.0434	158.5	14.5788
158.6	1.234	158.6	1.0442	158.6	14.5688
158.7	1.1631	158.7	1.0462	158.7	14.5887
158.8	1.232	158.8	1.0362	158.8	14.5887
158.9	1.2	158.9	1.0444	158.9	14.5987
159	1.212	159	1.0439	159	14.5986
159.1	1.203	159.1	1.0412	159.1	14.6386
159.2	1.21	159.2	1.0462	159.2	14.6185
159.3	1.205	159.3	1.0456	159.3	14.6385
159.4	1.205	159.4	1.0428	159.4	14.6585
159.5	1.194	159.5	1.0424	159.5	14.6484
159.6	1.228	159.6	1.0419	159.6	14.6584
159.7	1.209	159.7	1.0442	159.7	14.6783
159.8	1.216	159.8	1.0414	159.8	14.6983
159.9	1.199	159.9	1.0388	159.9	14.6783
160	1.218	160	1.043	160	14.7182
160.1	1.214	160.1	1.0404	160.1	14.7282
160.2	1.207	160.2	1.0418	160.2	14.7381
160.3	1.215	160.3	1.0397	160.3	14.6781
160.4	1.208	160.4	0.7408	160.4	13.478
160.5	1.1811	160.5	-0.317	160.5	9.818
160.6	-1.745	160.6	-0.2108	160.6	9.12296
160.7	-2.088	160.7	-0.1731	160.7	8.51792
160.8	-1.23	160.8	-0.1496	160.8	8.03088
160.9	-0.944	160.9	-0.1321	160.9	7.62784
161	-0.7861	161	-0.1199	161	7.2788
161.1	-0.6805	161.1	-0.1097	161.1	6.97276
161.2	-0.6025	161.2	-0.1018	161.2	6.69672
161.3	-0.5429	161.3	-0.0942	161.3	6.44767
161.4	-0.496	161.4	-0.0874	161.4	6.22063
161.5	-0.456	161.5	-0.0826	161.5	6.00959
161.6	-0.4238	161.6	-0.0785	161.6	5.81055
161.7	-0.395	161.7	-0.0736	161.7	5.62551
161.8	-0.3697	161.8	-0.0698	161.8	5.45247
161.9	-0.3481	161.9	-0.0666	161.9	5.28643
162	-0.3287	162	-0.0633	162	5.12939
162.1	-0.3111	162.1	-0.0603	162.1	4.97934
162.2	-0.2952	162.2	-0.0586	162.2	4.8363
162.3	-0.2804	162.3	-0.0559	162.3	4.69926
162.4	-0.2677	162.4	-0.0539	162.4	4.56822
162.5	-0.2556	162.5	-0.0518	162.5	4.44218
162.6	-0.2448	162.6	-0.0497	162.6	4.31914
162.7	-0.2353	162.7	-0.0483	162.7	4.2021
162.8	-0.2239	162.8	-0.0466	162.8	4.08906
162.9	-0.2164	162.9	-0.0452	162.9	3.98001
163	-0.2084	163	-0.0429	163	3.87397
163.1	-0.2006	163.1	-0.043	163.1	3.77193
163.2	-0.1935	163.2	-0.0406	163.2	3.67389
163.3	-0.1865	163.3	-0.0394	163.3	3.57685
163.4	-0.1806	163.4	-0.0387	163.4	3.48381
163.5	-0.1744	163.5	-0.0378	163.5	3.39477
163.6	-0.1677	163.6	-0.0363	163.6	3.30673
163.7	-0.1625	163.7	-0.0353	163.7	3.22269
163.8	-0.157	163.8	-0.034	163.8	3.14264
163.9	-0.1524	163.9	-0.0342	163.9	3.0636
164	-0.148	164	-0.0321	164	2.98756
164.1	-0.144	164.1	-0.0324	164.1	2.91252
164.2	-0.1387	164.2	-0.0312	164.2	2.83948
164.3	-0.1352	164.3	-0.0308	164.3	2.76744
164.4	-0.1307	164.4	-0.0296	164.4	2.6984
164.5	-0.1271	164.5	-0.0289	164.5	2.63236
164.6	-0.123	164.6	-0.0283	164.6	2.56831
164.7	-0.1209	164.7	-0.0279	164.7	2.50527
164.8	-0.1167	164.8	-0.0275	164.8	2.44423
164.9	-0.1134	164.9	-0.0269	164.9	2.38619
165	-0.1111	165	-0.0263	165	2.32815
165.1	-0.1077	165.1	-0.0253	165.1	2.27111
165.2	-0.1043	165.2	-0.0248	165.2	2.21707
165.3	-0.1014	165.3	-0.0247	165.3	2.16603
165.4	-0.1001	165.4	-0.0238	165.4	2.11299
165.5	-0.0973	165.5	-0.0242	165.5	2.06294
165.6	-0.0944	165.6	-0.0231	165.6	2.0149
165.7	-0.0916	165.7	-0.0229	165.7	1.96586
165.8	-0.0898	165.8	-0.0224	165.8	1.91982
165.9	-0.0875	165.9	-0.0219	165.9	1.87478
166	-0.0853	166	-0.0219	166	1.83074
166.1	-0.0829	166.1	-0.0206	166.1	1.7887
166.2	-0.0809	166.2	-0.0212	166.2	1.74666
166.3	-0.0798	166.3	-0.02	166.3	1.70661
166.4	-0.0767	166.4	-0.0204	166.4	1.66657
166.5	-0.0756	166.5	-0.0189	166.5	1.62853
166.6	-0.0738	166.6	-0.0191	166.6	1.59349
166.7	-0.0727	166.7	-0.0188	166.7	1.55645
166.8	-0.0696	166.8	-0.0186	166.8	1.52241
166.9	-0.0689	166.9	-0.0185	166.9	1.48637
167	-0.0675	167	-0.0181	167	1.45233
167.1	-0.0649	167.1	-0.0178	167.1	1.42129
167.2	-0.0644	167.2	-0.0177	167.2	1.38924
167.3	-0.0623	167.3	-0.0167	167.3	1.3582
167.4	-0.0607	167.4	-0.0174	167.4	1.32716
167.5	-0.06	167.5	-0.0167	167.5	1.29712
167.6	-0.0585	167.6	-0.0164	167.6	1.26908
167.7	-0.0573	167.7	-0.0161	167.7	1.24004
167.8	-0.0553	167.8	-0.0154	167.8	1.212
167.9	-0.0549	167.9	-0.0161	167.9	1.18496
168	-0.0538	168	-0.0157	168	1.15891
168.1	-0.0516	168.1	-0.0152	168.1	1.13287
168.2	-0.0512	168.2	-0.0148	168.2	1.10783
168.3	-0.0496	168.3	-0.0151	168.3	1.08379
168.4	-0.0482	168.4	-0.0145	168.4	1.05875
168.5	-0.0475	168.5	-0.0146	168.5	1.03671
168.6	-0.0461	168.6	-0.0141	168.6	1.01367
168.7	-0.0457	168.7	-0.014	168.7	0.99163
168.8	-0.0444	168.8	-0.0141	168.8	0.96959
168.9	-0.044	168.9	-0.0142	168.9	0.94854
169	-0.0429	169	-0.0137	169	0.9275
169.1	-0.0416	169.1	-0.0142	169.1	0.90746
169.2	-0.0399	169.2	-0.0129	169.2	0.88742
169.3	-0.0398	169.3	-0.013	169.3	0.86838
169.4	-0.0385	169.4	-0.0129	169.4	0.84934
169.5	-0.0381	169.5	-0.0134	169.5	0.8313
169.6	-0.0373	169.6	-0.0129	169.6	0.81226
169.7	-0.0359	169.7	-0.0124	169.7	0.79521
169.8	-0.0351	169.8	-0.0126	169.8	0.77817
169.9	-0.0348	169.9	-0.0122	169.9	0.76113
170	-0.034	170	-0.0121	170	0.74409
170.1	-0.0336	170.1	-0.0116	170.1	0.72805
170.2	-0.0324	170.2	-0.0124	170.2	0.71201
170.3	-0.0319	170.3	-0.0119	170.3	0.69697
170.4	-0.0309	170.4	-0.0118	170.4	0.68093
170.5	-0.0302	170.5	-0.0116	170.5	0.66689
170.6	-0.0302	170.6	-0.012	170.6	0.65104
170.7	-0.0289	170.7	-0.0109	170.7	0.6373
170.8	-0.0283	170.8	-0.0115	170.8	0.62356
170.9	-0.0274	170.9	-0.0116	170.9	0.61012
171	-0.0274	171	-0.0112	171	0.59658
171.1	-0.0261	171.1	-0.0108	171.1	0.58284
171.2	-0.0254	171.2	-0.0112	171.2	0.5702
171.3	-0.0256	171.3	-0.0112	171.3	0.55846
171.4	-0.0245	171.4	-0.0108	171.4	0.54491
171.5	-0.0241	171.5	-0.0109	171.5	0.53347
171.6	-0.0231	171.6	-0.0108	171.6	0.52123
171.7	-0.0229	171.7	-0.0106	171.7	0.50879
171.8	-0.0225	171.8	-0.0108	171.8	0.49815
171.9	-0.021	171.9	-0.0109	171.9	0.48631
172	-0.0204	172	-0.0102	172	0.47577
172.1	-0.0207	172.1	-0.0104	172.1	0.46483
172.2	-0.0198	172.2	-0.0106	172.2	0.45398
172.3	-0.0197	172.3	-0.0103	172.3	0.44384
172.4	-0.0194	172.4	-0.011	172.4	0.4337
172.5	-0.0183	172.5	-0.0106	172.5	0.42326
172.6	-0.0182	172.6	-0.0111	172.6	0.41262
172.7	-0.0183	172.7	-0.00982	172.7	0.40278
172.8	-0.0166	172.8	-0.00914	172.8	0.39324
172.9	-0.017	172.9	-0.00979	172.9	0.3836
173	-0.0158	173	-0.0097	173	0.37526
173.1	-0.0157	173.1	-0.00973	173.1	0.36541
173.2	-0.0161	173.2	-0.00911	173.2	0.35737
173.3	-0.0144	173.3	-0.00963	173.3	0.34863
173.4	-0.0147	173.4	-0.0097	173.4	0.33959
173.5	-0.0137	173.5	-0.00949	173.5	0.33215
173.6	-0.0139	173.6	-0.00887	173.6	0.32311
173.7	-0.0124	173.7	-0.00948	173.7	0.31547
173.8	-0.0126	173.8	-0.00882	173.8	0.30753
173.9	-0.0126	173.9	-0.0094	173.9	0.29978
174	-0.012	174	-0.00886	174	0.29324
174.1	-0.0119	174.1	-0.0091	174.1	0.2848
174.2	-0.0117	174.2	-0.00932	174.2	0.27776
174.3	-0.0104	174.3	-0.00853	174.3	0.27082
174.4	-0.0103	174.4	-0.00897	174.4	0.26358
174.5	-0.01	174.5	-0.00863	174.5	0.25634
174.6	-0.0091	174.6	-0.00934	174.6	0.2492
174.7	-0.0093	174.7	-0.00808	174.7	0.24256
174.8	-0.0088	174.8	-0.00868	174.8	0.23621
174.9	-0.009	174.9	-0.00855	174.9	0.22947
175	-0.0073	175	-0.00822	175	0.22353
175.1	-0.0076	175.1	-0.00862	175.1	0.21659
175.2	-0.0077	175.2	-0.00853	175.2	0.21125
175.3	-0.0068	175.3	-0.00882	175.3	0.20411
175.4	-0.0067	175.4	-0.00845	175.4	0.19827
175.5	-0.0051	175.5	-0.00795	175.5	0.19223
175.6	-0.0067	175.6	-0.00904	175.6	0.18698
175.7	-0.0056	175.7	-0.00805	175.7	0.18074
175.8	-0.0053	175.8	-0.00816	175.8	0.1764
175.9	-0.0053	175.9	-0.0085	175.9	0.16946
176	-0.005	176	-0.008	176	0.16452
176.1	-0.0042	176.1	-0.00817	176.1	0.15868
176.2	-0.0047	176.2	-0.00802	176.2	0.15434
176.3	-0.0035	176.3	-0.00803	176.3	0.1485
176.4	-0.0041	176.4	-0.00775	176.4	0.14416
176.5	-0.0031	176.5	-0.00751	176.5	0.13861
176.6	-0.0028	176.6	-0.00775	176.6	0.13427
176.7	-0.003	176.7	-0.00782	176.7	0.12893
176.8	-0.003	176.8	-0.00768	176.8	0.12389
176.9	-0.002	176.9	-0.00778	176.9	0.11985
177	-0.0012	177	-0.00727	177	0.11511
177.1	-0.0019	177.1	-0.00731	177.1	0.11017
177.2	-0.0016	177.2	-0.00792	177.2	0.10643
177.3	-0.0003	177.3	-0.00772	177.3	0.10108
177.4	0	177.4	-0.00783	177.4	0.09674
177.5	-0.0008	177.5	-0.00771	177.5	0.0915
177.6	0.001	177.6	-0.00773	177.6	0.08806
177.7	-0.0008	177.7	-0.00774	177.7	0.08342
177.8	0.0001	177.8	-0.0073	177.8	0.07988
177.9	0.0011	177.9	-0.0074	177.9	0.07544
178	0.0008	178	-0.00721	178	0.0719
178.1	0.0006	178.1	-0.00786	178.1	0.06796
178.2	0.0007	178.2	-0.00713	178.2	0.06391
178.3	0.0013	178.3	-0.00713	178.3	0.05987
178.4	0.0019	178.4	-0.00725	178.4	0.05663
178.5	0.0016	178.5	-0.00791	178.5	0.05269
178.6	0.0023	178.6	-0.00745	178.6	0.04855
178.7	0.002	178.7	-0.00657	178.7	0.04561
178.8	0.0029	178.8	-0.00799	178.8	0.04217
178.9	0.0029	178.9	-0.00677	178.9	0.03833
179	0.0026	179	-0.00698	179	0.03578
179.1	0.0031	179.1	-0.00848	179.1	0.03214
179.2	0.0035	179.2	-0.00713	179.2	0.0296
179.3	0.0036	179.3	-0.00789	179.3	0.02616
179.4	0.0042	179.4	-0.00751	179.4	0.02262
179.5	0.0039	179.5	-0.00767	179.5	0.01948
179.6	0.005	179.6	-0.0072	179.6	0.01654
179.7	0.0052	179.7	-0.00765	179.7	0.0133
179.8	0.0045	179.8	-0.00804	179.8	0.01086
179.9	0.0054	179.9	-0.00728	179.9	0.00642
180	0.0048	180	-0.0075	180	0.00596
180.1	0.0045	180.1	-0.00762	180.1	1.6441
180.2	0.024	180.2	-0.00709	180.2	6.14514
180.3	1.247	180.3	-0.00721	180.3	5.11618
180.4	6.347	180.4	-0.00671	180.4	4.90122
180.5	4.359	180.5	1.0363	180.5	4.90526
180.6	3.092	180.6	2.669	180.6	5.0293
180.7	2.573	180.7	1.702	180.7	5.16334
180.8	2.255	180.8	1.431	180.8	5.36938
180.9	2.02	180.9	1.304	180.9	5.54143
181	1.936	181	1.22	181	5.71447
181.1	1.774	181.1	1.17	181.1	5.90251
181.2	1.731	181.2	1.12	181.2	6.08855
181.3	1.649	181.3	1.104	181.3	6.24859
181.4	1.593	181.4	1.0688	181.4	6.42463
181.5	1.542	181.5	1.0627	181.5	6.58767
181.6	1.522	181.6	1.0408	181.6	6.75071
181.7	1.463	181.7	1.0356	181.7	6.90275
181.8	1.462	181.8	1.0272	181.8	7.05379
181.9	1.42	181.9	1.0199	181.9	7.18283
182	1.409	182	1.008	182	7.34487
182.1	1.409	182.1	1.0105	182.1	7.45891
182.2	1.365	182.2	0.9984	182.2	7.61895
182.3	1.369	182.3	0.9998	182.3	7.72499
182.4	1.356	182.4	0.992	182.4	7.87503
182.5	1.338	182.5	0.9952	182.5	8.00807
182.6	1.335	182.6	0.9962	182.6	8.12211
182.7	1.315	182.7	0.9839	182.7	8.23715
182.8	1.305	182.8	0.9873	182.8	8.36819
182.9	1.333	182.9	0.986	182.9	8.46323
183	1.311	183	0.9841	183	8.58827
183.1	1.294	183.1	0.9849	183.1	8.70431
183.2	1.292	183.2	0.9854	183.2	8.80935
183.3	1.276	183.3	0.9795	183.3	8.9094
183.4	1.284	183.4	0.9843	183.4	9.03044
183.5	1.27	183.5	0.9799	183.5	9.10848
183.6	1.284	183.6	0.9843	183.6	9.21852
183.7	1.264	183.7	0.987	183.7	9.30656
183.8	1.267	183.8	0.9749	183.8	9.3786
183.9	1.277	183.9	0.976	183.9	9.48164
184	1.251	184	0.9865	184	9.58368
184.1	1.252	184.1	0.9788	184.1	9.67172
184.2	1.27	184.2	0.9832	184.2	9.77176
184.3	1.241	184.3	0.9804	184.3	9.8218
184.4	1.247	184.4	0.981	184.4	9.93184
184.5	1.245	184.5	0.9807	184.5	10.0019
184.6	1.259	184.6	0.9779	184.6	10.0819
184.7	1.24	184.7	0.9843	184.7	10.172
184.8	1.239	184.8	0.9807	184.8	10.222
184.9	1.247	184.9	0.9876	184.9	10.332
185	1.225	185	0.9792	185	10.3921
185.1	1.243	185.1	0.9876	185.1	10.4521
185.2	1.235	185.2	0.9808	185.2	10.5322
185.3	1.229	185.3	0.9927	185.3	10.6222
185.4	1.237	185.4	0.9839	185.4	10.6822
185.5	1.241	185.5	0.9834	185.5	10.7423
185.6	1.237	185.6	0.991	185.6	10.8123
185.7	1.226	185.7	0.9873	185.7	10.8824
185.8	1.231	185.8	0.984	185.8	10.9524
185.9	1.214	185.9	0.9881	185.9	10.9924
186	1.24	186	0.987	186	11.0725
186.1	1.204	186.1	0.9843	186.1	11.1525
186.2	1.223	186.2	0.9913	186.2	11.1726
186.3	1.236	186.3	0.9837	186.3	11.2426
186.4	1.215	186.4	0.9865	186.4	11.3026
186.5	1.209	186.5	0.989	186.5	11.3727
186.6	1.236	186.6	0.9841	186.6	11.4027
186.7	1.233	186.7	0.988	186.7	11.4628
186.8	1.201	186.8	0.9877	186.8	11.5328
186.9	1.219	186.9	0.9875	186.9	11.5628
187	1.221	187	0.9902	187	11.6229
187.1	1.194	187.1	0.9895	187.1	11.6629
187.2	1.23	187.2	0.9872	187.2	11.703
187.3	1.224	187.3	0.9901	187.3	11.783
187.4	1.217	187.4	0.9942	187.4	11.8131
187.5	1.211	187.5	0.9888	187.5	11.8531
187.6	1.204	187.6	0.9913	187.6	11.9031
187.7	1.232	187.7	0.9948	187.7	11.9432
187.8	1.208	187.8	0.9909	187.8	12.0032
187.9	1.215	187.9	0.9931	187.9	12.0433
188	1.199	188	0.9952	188	12.0733
188.1	1.238	188.1	0.9878	188.1	12.1433
188.2	1.1843	188.2	0.9959	188.2	12.1734
188.3	1.206	188.3	0.9875	188.3	12.2134
188.4	1.236	188.4	0.9945	188.4	12.2635
188.5	1.1898	188.5	0.9894	188.5	12.3035
188.6	1.203	188.6	0.9924	188.6	12.3535
188.7	1.218	188.7	0.9931	188.7	12.3836
188.8	1.209	188.8	1.0004	188.8	12.4036
188.9	1.202	188.9	0.9977	188.9	12.4537
189	1.194	189	0.9919	189	12.5237
189.1	1.217	189.1	0.9958	189.1	12.5237
189.2	1.212	189.2	0.9938	189.2	12.5538
189.3	1.199	189.3	1.0006	189.3	12.6138
189.4	1.195	189.4	0.9929	189.4	12.6339
189.5	1.212	189.5	0.9987	189.5	12.6539
189.6	1.196	189.6	1.002	189.6	12.7039
189.7	1.194	189.7	0.996	189.7	12.734
189.8	1.213	189.8	1.0005	189.8	12.774
189.9	1.1858	189.9	0.9999	189.9	12.7941
190	1.208	190	0.9957	190	12.8241
190.1	1.211	190.1	0.9999	190.1	12.8441
190.2	1.2	190.2	0.9994	190.2	12.8942
190.3	1.212	190.3	0.997	190.3	12.9042
190.4	1.19	190.4	0.9913	190.4	12.9443
190.5	1.191	190.5	1.0021	190.5	12.9643
190.6	1.219	190.6	0.996	190.6	12.9843
190.7	1.201	190.7	0.9961	190.7	13.0344
190.8	1.193	190.8	0.9971	190.8	13.0544
190.9	1.1823	190.9	0.9987	190.9	13.0845
191	1.212	191	0.9988	191	13.1045
191.1	1.197	191.1	0.9992	191.1	13.1245
191.2	1.196	191.2	0.9968	191.2	13.1646
191.3	1.192	191.3	0.9974	191.3	13.1746
191.4	1.215	191.4	1.0022	191.4	13.2247
191.5	1.1708	191.5	0.9962	191.5	13.2247
191.6	1.194	191.6	1.0012	191.6	13.2848
191.7	1.214	191.7	0.9986	191.7	13.2848
191.8	1.197	191.8	1.0033	191.8	13.3148
191.9	1.1675	191.9	1.0021	191.9	13.3449
192	1.205	192	0.9957	192	13.3649
192.1	1.1778	192.1	0.9986	192.1	13.3949
192.2	1.208	192.2	0.9992	192.2	13.395
192.3	1.1897	192.3	1.0003	192.3	13.435
192.4	1.192	192.4	1.0015	192.4	13.4451
192.5	1.1803	192.5	0.9994	192.5	13.4451
192.6	1.1884	192.6	1.0018	192.6	13.4952
192.7	1.213	192.7	1.0015	192.7	13.4952
192.8	1.1732	192.8	1.002	192.8	13.5252
192.9	1.208	192.9	1.0039	192.9	13.5553
193	1.1702	193	0.9983	193	13.5753
193.1	1.201	193.1	0.9983	193.1	13.5954
193.2	1.1642	193.2	0.997	193.2	13.6454
193.3	1.202	193.3	1.0022	193.3	13.6354
193.4	1.1704	193.4	0.9995	193.4	13.6655
193.5	1.199	193.5	1.0032	193.5	13.6855
193.6	1.1807	193.6	0.9989	193.6	13.6756
193.7	1.192	193.7	0.9982	193.7	13.7356
193.8	1.187	193.8	1.0008	193.8	13.7256
193.9	1.1875	193.9	0.9979	193.9	13.7557
194	1.1827	194	1.0029	194	13.7557
194.1	1.197	194.1	0.9997	194.1	13.7758
194.2	1.1795	194.2	0.9972	194.2	13.7958
194.3	1.198	194.3	1.0033	194.3	13.8358
194.4	1.1899	194.4	1.0014	194.4	13.8359
194.5	1.1852	194.5	1.0019	194.5	13.8559
194.6	1.1679	194.6	0.9984	194.6	13.886
194.7	1.196	194.7	1.002	194.7	13.896
194.8	1.194	194.8	0.9985	194.8	13.916
194.9	1.1768	194.9	0.9988	194.9	13.9061
195	1.1776	195	1.0024	195	13.9361
195.1	1.201	195.1	0.9987	195.1	13.9462
195.2	1.1806	195.2	0.9994	195.2	13.9662
195.3	1.1739	195.3	1.003	195.3	13.9563
195.4	1.197	195.4	1.0007	195.4	14.0063
195.5	1.1752	195.5	1.0022	195.5	14.0163
195.6	1.195	195.6	0.9977	195.6	14.0364
195.7	1.1836	195.7	1.0039	195.7	14.0264
195.8	1.1795	195.8	0.9989	195.8	14.0764
195.9	1.1666	195.9	1.0005	195.9	14.0865
196	1.2	196	1.0014	196	14.0965
196.1	1.1595	196.1	1.0019	196.1	14.1066
196.2	1.213	196.2	1.0053	196.2	14.1166
196.3	1.191	196.3	0.997	196.3	14.1366
196.4	1.1704	196.4	1.0001	196.4	14.1567
196.5	1.193	196.5	0.9991	196.5	14.1767
196.6	1.2	196.6	1.0037	196.6	14.1668
196.7	1.1493	196.7	0.9974	196.7	14.1668
196.8	1.19	196.8	1.0044	196.8	14.2068
196.9	1.196	196.9	1.0018	196.9	14.1969
197	1.1656	197	0.9987	197	14.1969
197.1	1.198	197.1	0.9987	197.1	14.227
197.2	1.1781	197.2	1.0009	197.2	14.237
197.3	1.1767	197.3	1.0022	197.3	14.2571
197.4	1.1563	197.4	0.9939	197.4	14.2671
197.5	1.1889	197.5	0.9994	197.5	14.2771
197.6	1.1694	197.6	1.0012	197.6	14.2972
197.7	1.193	197.7	0.998	197.7	14.2872
197.8	1.1711	197.8	1.0013	197.8	14.3173
197.9	1.199	197.9	0.9966	197.9	14.3173
198	1.176	198	1.0007	198	14.3373
198.1	1.1826	198.1	0.9986	198.1	14.3374
198.2	1.19	198.2	0.9962	198.2	14.3474
198.3	1.1542	198.3	1.0005	198.3	14.3475
198.4	1.195	198.4	0.9991	198.4	14.3675
198.5	1.1704	198.5	0.9988	198.5	14.3675
198.6	1.1827	198.6	1.004	198.6	14.4076
198.7	1.1641	198.7	0.9952	198.7	14.3876
198.8	1.1798	198.8	1.0076	198.8	14.3877
198.9	1.1717	198.9	0.9967	198.9	14.4177
199	1.1874	199	1.0019	199	14.4177
199.1	1.1662	199.1	1.0049	199.1	14.4078
199.2	1.175	199.2	0.9944	199.2	14.4478
199.3	1.1736	199.3	0.9999	199.3	14.4279
199.4	1.197	199.4	0.9991	199.4	14.4379
199.5	1.1678	199.5	1.0032	199.5	14.4579
199.6	1.1748	199.6	0.9992	199.6	14.498
199.7	1.1752	199.7	0.997	199.7	14.488
199.8	1.1762	199.8	1.0038	199.8	14.4881
[truncated: 602 more rows]

## Sheet: Figure 3f
CeBTTD-A		CeBTTD-B		CeBTTD-N
Wavelength (nm)	Intensity (a.u.)	Wavelength (nm)	Intensity (a.u.)	Wavelength (nm)	Intensity (a.u.)
420	3928.56	420	8606.13	420	6283.37
420.33	3972.36	420.33	8727.93	420.33	6359.2
420.661	4017.32	420.661	8853.29	420.661	6437.07
420.991	4063.47	420.991	8982.31	420.991	6517.02
421.321	4110.82	421.321	9115.06	421.321	6599.09
421.652	4159.41	421.652	9251.65	421.652	6683.34
421.982	4209.26	421.982	9392.15	421.982	6769.8
422	4212.01	422	9399.93	422	6774.58
422.312	4260.4	422.312	9536.66	422.312	6858.52
422.643	4312.85	422.643	9685.26	422.643	6949.56
422.973	4366.65	422.973	9838.05	422.973	7042.95
423.303	4421.81	423.303	9995.11	423.303	7138.76
423.634	4478.37	423.634	10156.5	423.634	7237.02
423.964	4536.36	423.964	10322.4	423.964	7337.78
424	4542.78	424	10340.8	424	7348.92
424.294	4595.8	424.294	10492.9	424.294	7441.1
424.625	4656.73	424.625	10668	424.625	7547.02
424.955	4719.16	424.955	10847.8	424.955	7655.59
425.285	4783.13	425.285	11032.5	425.285	7766.86
425.616	4848.66	425.616	11222.1	425.616	7880.89
425.946	4915.79	425.946	11416.7	425.946	7997.71
426	4926.93	426	11449	426	8017.1
426.276	4984.54	426.276	11616.4	426.276	8117.39
426.607	5054.95	426.607	11821.4	426.607	8239.97
426.937	5127.03	426.937	12031.6	426.937	8365.5
427.267	5200.82	427.267	12247.2	427.267	8494.03
427.598	5276.36	427.598	12468.3	427.598	8625.61
427.928	5353.65	427.928	12695	427.928	8760.29
428	5370.76	428	12745.2	428	8790.09
428.258	5432.75	428.258	12927.3	428.258	8898.12
428.589	5513.66	428.589	13165.4	428.589	9039.14
428.919	5596.43	428.919	13409.3	428.919	9183.42
429.249	5681.07	429.249	13659.1	429.249	9330.99
429.58	5767.63	429.58	13914.9	429.58	9481.9
429.91	5856.12	429.91	14176.9	429.91	9636.2
430	5880.59	430	14249.4	430	9678.88
430.24	5946.57	430.24	14445	430.24	9793.94
430.571	6039.01	430.571	14719.3	430.571	9955.17
430.901	6133.47	430.901	15000	430.901	10119.9
431.231	6229.98	431.231	15287.1	431.231	10288.2
431.562	6328.55	431.562	15580.7	431.562	10460.2
431.892	6429.22	431.892	15880.8	431.892	10635.8
432	6462.63	432	15980.5	432	10694.1
432.222	6532.02	432.222	16187.5	432.222	10815.1
432.553	6636.96	432.553	16501	432.553	10998.2
432.883	6744.07	432.883	16821.2	432.883	11185.1
433.213	6853.38	433.213	17148.2	433.213	11375.7
433.544	6964.9	433.544	17482.1	433.544	11570.3
433.874	7078.67	433.874	17822.9	433.874	11768.7
434	7122.71	434	17954.9	434	11845.6
434.204	7194.71	434.204	18170.7	434.204	11971.1
434.535	7313.03	434.535	18525.5	434.535	12177.5
434.865	7433.65	434.865	18887.4	434.865	12387.9
435.195	7556.61	435.195	19256.4	435.195	12602.3
435.526	7681.91	435.526	19632.6	435.526	12820.8
435.856	7809.58	435.856	20015.9	435.856	13043.4
436	7866.04	436	20185.5	436	13141.8
436.186	7939.64	436.186	20406.5	436.186	13270.1
436.517	8072.09	436.517	20804.3	436.517	13501
436.847	8206.96	436.847	21209.3	436.847	13736.1
437.177	8344.27	437.177	21621.6	437.177	13975.4
437.508	8484.02	437.508	22041.2	437.508	14218.8
437.838	8626.23	437.838	22468.1	437.838	14466.6
438	8696.95	438	22680.3	438	14589.7
438.168	8770.91	438.168	22902.3	438.168	14718.6
438.498	8918.08	438.498	23343.7	438.498	14974.8
438.829	9067.74	438.829	23792.4	438.829	15235.3
439.159	9219.9	440	25441.4	439.159	15500.2
439.489	9374.57	442	28463.6	439.489	15769.3
439.82	9531.76	444	31733.3	439.82	16042.7
440	9618.56	446	35228.3	440	16193.7
440.15	9691.47	448	38916.7	440.15	16320.5
440.48	9853.7	450	42757.3	440.48	16602.5
440.811	10018.5	452	46700	440.811	16888.8
441.141	10185.7	454	50686.7	441.141	17179.5
441.471	10355.6	456	54652.8	441.471	17474.4
441.802	10527.9	458	58529.1	441.802	17773.6
442	10632.5	460	62244.3	442	17955.2
442.132	10702.8	462	65727.4	442.132	18077.1
442.462	10880.1	463.934	68811	442.462	18384.9
442.793	11060	464	68910.6	442.793	18696.8
443.123	11242.4	464.264	69305.5	444	19872.5
443.453	11427.3	464.595	69789.9	446	21939.9
443.784	11614.7	464.925	70263.9	448	24147.5
444	11738.6	465.255	70727.4	450	26480.9
446	12934.8	465.586	71180	452	28921.2
448	14216.3	465.916	71621.6	454	31445
450	15576.5	466	71732.2	456	34024.7
452	17005.6	466.246	72051.9	458	36629.2
454	18491.8	466.577	72470.7	460	39224
456	20020.5	466.907	72877.8	462	41772.8
458	21574.9	467.237	73273	464	44238.2
460	23136.4	467.568	73656.1	466	46582.4
462	24684.7	467.898	74026.9	468	48769.4
464	26198.7	468	74139	468.559	49347.3
466	27656.5	468.228	74385.3	468.889	49681.8
468	29036.9	468.559	74731	469.219	50010.7
469.88	30245.3	468.889	75064	469.55	50333.9
470	30319.1	469.219	75384.1	469.88	50651.2
470.21	30447.4	469.55	75691.2	470	50765.1
470.541	30646.3	469.88	75985.1	470.21	50962.5
470.871	30841.9	470	76088.7	470.541	51267.6
471.201	31034.1	470.21	76265.8	470.871	51566.5
471.532	31222.8	470.541	76533.1	471.201	51859.1
471.862	31407.9	470.871	76786.9	471.532	52145.1
472	31484.3	471.201	77027.2	471.862	52424.6
472.192	31589.5	471.532	77253.9	472	52539.4
472.523	31767.3	471.862	77466.9	472.192	52697.3
472.853	31941.3	472	77552	472.523	52963.2
473.183	32111.5	472.192	77666.3	472.853	53222.3
473.514	32277.8	472.523	77851.8	473.183	53474.3
473.844	32440.2	472.853	78023.6	473.514	53719.2
474	32515.5	473.183	78181.7	473.844	53957
474.174	32598.5	473.514	78325.9	474	54066.9
474.505	32752.8	473.844	78456.4	474.174	54187.5
474.835	32902.9	474	78513.2	474.505	54410.7
475.165	33048.9	474.174	78573.1	474.835	54626.5
475.495	33190.6	474.505	78676	475.165	54834.8
475.826	33328	474.835	78765.3	475.495	55035.5
476	33398.8	475.165	78840.9	475.826	55228.7
476.156	33461.2	475.495	78903	476	55327.5
476.486	33589.9	475.826	78951.6	476.156	55414.3
476.817	33714.3	476	78971.8	476.486	55592.1
477.147	33834.3	476.156	78986.7	476.817	55762.3
477.477	33949.8	476.486	79008.5	477.147	55924.6
477.808	34060.7	476.817	79017.1	477.477	56079.2
478	34123.2	477.147	79012.6	477.808	56226
478.138	34167.2	477.477	78995	478	56307.7
478.468	34269.1	477.808	78964.7	478.138	56364.9
478.799	34366.5	478	78941.1	478.468	56495.9
479.129	34459.2	478.138	78921.6	478.799	56619.1
479.459	34547.4	478.468	78865.9	479.129	56734.4
479.79	34631	478.799	78797.9	479.459	56841.9
480	34681.7	479.129	78717.6	479.79	56941.5
480.12	34709.9	479.459	78625.3	480	57000.7
480.45	34784.2	479.79	78521.1	480.12	57033.2
480.781	34853.9	480	78448.7	480.45	57117.1
481.111	34918.9	480.12	78405.2	480.781	57193.1
481.441	34979.3	480.45	78277.9	481.111	57261.4
481.772	35035.1	480.781	78139.3	481.441	57321.9
482	35070.9	481.111	77989.7	481.772	57374.7
482.102	35086.2	481.441	77829.2	482	57406.7
482.432	35132.7	481.772	77658.2	482.102	57419.8
482.763	35174.7	482	77533.9	482.432	57457.3
483.093	35212.1	482.102	77476.8	482.763	57487.1
483.423	35244.9	482.432	77285.3	483.093	57509.4
483.754	35273.2	482.763	77083.9	483.423	57524.3
484	35291.3	483.093	76873	483.754	57531.8
484.084	35296.9	483.423	76652.7	484	57532.5
484.414	35316.2	483.754	76423.3	484.084	57531.9
484.745	35331	484	76246.5	484.414	57524.7
485.075	35341.4	484.084	76185.1	484.745	57510.3
485.405	35347.5	484.414	75938.3	485.075	57488.9
485.736	35349.1	484.745	75683.3	485.405	57460.4
486	35347.4	485.075	75420.3	485.736	57425
486.066	35346.5	485.405	75149.6	486	57391.8
486.396	35339.6	485.736	74871.5	486.066	57382.8
486.727	35328.5	486	74643.9	486.396	57333.8
487.057	35313.2	486.066	74586.3	486.727	57278.2
487.387	35293.9	486.396	74294.2	487.057	57216
487.718	35270.4	486.727	73995.6	487.387	57147.5
488	35247.2	487.057	73690.7	487.718	57072.6
488.048	35242.9	487.387	73379.8	488	57003.7
488.378	35211.5	487.718	73063.3	488.048	56991.5
488.709	35176.2	488	72788.5	488.378	56904.4
489.039	35137.1	488.048	72741.4	488.709	56811.3
489.369	35094.2	488.378	72414.4	489.039	56712.4
489.7	35047.6	488.709	72082.6	489.369	56607.7
490	35002.1	489.039	71746.3	489.7	56497.5
490.03	34997.3	489.369	71405.9	490	56392.6
490.36	34943.5	489.7	71061.5	490.03	56381.9
490.691	34886.2	490	70745.3	490.36	56261
491.021	34825.5	490.03	70713.5	490.691	56134.9
491.351	34761.4	492	68578.4	491.021	56003.7
491.682	34694.1	494	66349.6	491.351	55867.7
492	34626.1	496	64115	491.682	55726.9
492.012	34623.5	498	61924.4	492	55586.9
492.342	34549.8	499.94	59880.8	492.012	55581.5
492.673	34473.1	500	59819.2	492.342	55431.7
493.003	34393.4	500.27	59543.1	492.673	55277.5
493.333	34310.9	500.601	59208.8	493.003	55119.2
493.664	34225.5	500.931	58878	493.333	54956.9
493.994	34137.4	501.261	58550.7	493.664	54790.7
494	34135.8	501.592	58227.1	493.994	54620.7
494.324	34046.7	501.922	57907.2	494	54617.6
494.655	33953.4	502	57832.2	494.324	54447.2
494.985	33857.7	502.252	57591.3	494.655	54270.3
495.315	33759.6	502.583	57279.3	494.985	54090.1
495.646	33659.2	502.913	56971.3	495.315	53906.8
495.976	33556.6	503.243	56667.5	495.646	53720.5
496	33549	503.574	56367.8	495.976	53531.4
496.306	33451.9	503.904	56072.3	496	53517.6
496.637	33345.1	504	55987.2	496.306	53339.6
496.967	33236.4	504.234	55781.1	496.637	53145.3
497.297	33125.8	504.565	55494.3	496.967	52948.7
497.628	33013.4	504.895	55211.8	497.297	52749.8
497.958	32899.4	505.225	54933.7	497.628	52548.8
498	32884.8	505.556	54660.1	497.958	52345.9
498.288	32783.8	505.886	54390.9	498	52319.9
498.619	32666.6	506	54299	498.288	52141.2
498.949	32548.1	506.216	54126.2	498.619	51934.9
499.279	32428.1	506.547	53866	498.949	51727
499.61	32307	506.877	53610.2	500	51057.3
499.94	32184.6	507.207	53359	502	49760.4
500	32162.3	507.538	53112.2	504	48457.4
500.27	32061.2	507.868	52869.9	506	47173.1
500.601	31936.8	508	52774.2	506.547	46828.3
500.931	31811.4	508.198	52632.1	506.877	46621.5
501.261	31685.2	508.529	52398.7	507.207	46416
502	31400.4	508.859	52169.7	507.538	46211.9
504	30617.1	509.189	51945.1	507.868	46009.3
506	29828.9	509.52	51724.9	508	45928.6
508	29050.6	509.85	51509	508.198	45808.1
508.859	28722.6	510	51412.3	508.529	45608.6
509.189	28597.8	510.18	51297.4	508.859	45410.7
509.52	28473.7	510.511	51090	509.189	45214.6
509.85	28350.5	510.841	50886.8	509.52	45020.2
510	28294.8	511.171	50687.8	509.85	44827.6
510.18	28228.1	511.502	50492.8	510	44740.7
510.511	28106.7	511.832	50301.9	510.18	44636.9
510.841	27986.2	512	50206.2	510.511	44448.2
511.171	27866.8	512.162	50114.9	510.841	44261.4
511.502	27748.3	512.492	49931.8	511.171	44076.6
511.832	27630.9	512.823	49752.6	511.502	43893.8
512	27571.6	513.153	49577.1	511.832	43713.2
512.162	27514.6	513.483	49405.4	512	43622
512.492	27399.5	513.814	49237.2	512.162	43534.6
512.823	27285.5	514	49144	512.492	43358.2
513.153	27172.6	514.144	49072.6	512.823	43183.9
513.483	27061	514.474	48911.4	513.153	43011.8
513.814	26950.6	514.805	48753.7	513.483	42841.9
514	26889	515.135	48599.2	513.814	42674.3
514.144	26841.5	515.465	48448	514	42580.8
514.474	26733.6	515.796	48299.9	514.144	42508.9
514.805	26627	516	48209.8	514.474	42345.7
515.135	26521.7	516.126	48154.8	514.805	42184.8
515.465	26417.8	516.456	48012.7	515.135	42026.2
515.796	26315.1	516.787	47873.5	515.465	41869.8
516	26252.3	517.117	47737.1	515.796	41715.7
516.126	26213.8	517.447	47603.4	516	41621.6
516.456	26113.8	517.778	47472.3	516.126	41563.8
516.787	26015.3	518	47385.5	516.456	41414.3
517.117	25918	518.108	47343.7	516.787	41266.9
517.447	25822.2	518.438	47217.6	517.117	41121.9
517.778	25727.7	518.769	47093.7	517.447	40979
518	25664.9	519.099	46972.2	517.778	40838.4
518.108	25634.5	519.429	46852.8	518	40745
518.438	25542.8	519.76	46735.4	518.108	40700
518.769	25452.4	520	46651.3	518.438	40563.8
519.099	25363.4	520.09	46620	518.769	40429.7
519.429	25275.8	520.42	46506.6	519.099	40297.8
519.76	25189.5	520.751	46394.9	519.429	40168.1
520	25127.6	521.081	46284.9	519.76	40040.4
520.09	25104.6	521.411	46176.5	520	39948.9
520.42	25021	521.742	46069.7	520.09	39914.8
520.751	24938.8	522	45987.1	520.42	39791.3
521.081	24857.9	522.072	45964.3	520.751	39669.8
521.411	24778.3	522.402	45860.2	521.081	39550.3
521.742	24700.1	522.733	45757.4	521.411	39432.7
522	24639.8	523.063	45655.8	521.742	39317.1
522.072	24623.1	523.393	45555.3	522	39228
522.402	24547.4	523.724	45455.8	522.072	39203.3
522.733	24473	524	45373.4	522.402	39091.4
523.063	24399.8	524.054	45357.3	522.733	38981.3
523.393	24327.8	524.384	45259.6	523.063	38873
523.724	24257.1	524.715	45162.7	523.393	38766.5
524	24198.9	525.045	45066.5	523.724	38661.6
524.054	24187.6	525.375	44970.9	524	38575.2
524.384	24119.2	525.706	44875.8	524.054	38558.4
524.715	24052	526	44791.5	524.384	38456.8
525.045	23985.9	526.036	44781.2	524.715	38356.8
525.375	23921	526.366	44687	525.045	38258.3
525.706	23857.1	526.697	44593.2	525.375	38161.3
526	23801.1	527.027	44499.5	525.706	38065.8
526.036	23794.3	527.357	44406.1	526	37981.8
526.366	23732.6	528	44224.7	526.036	37971.6
526.697	23671.9	528.348	44126.4	526.366	37878.8
527.027	23612.2	528.679	44033.1	526.697	37787.3
527.357	23553.4	529.009	43939.6	527.027	37697.1
527.688	23495.6	529.339	43846	527.357	37608
528	23441.8	529.67	43752.2	527.688	37520.2
528.018	23438.8	530	43658	528	37438.1
528.348	23382.8	530.33	43563.5	528.018	37433.4
528.679	23327.7	530.661	43468.7	528.348	37347.7
529.009	23273.4	530.991	43373.3	528.679	37263.1
529.339	23220	531.321	43277.5	529.009	37179.4
529.67	23167.4	531.652	43181.1	529.339	37096.7
530	23115.5	531.982	43084.1	529.67	37014.8
530.33	23064.4	532	43078.8	530	36933.8
530.661	23014	532.312	42986.5	530.33	36853.6
530.991	22964.2	532.643	42888.3	530.661	36774.1
531.321	22915.1	532.973	42789.3	530.991	36695.4
531.652	22866.7	533.303	42689.6	531.321	36617.2
531.982	22818.8	533.634	42589.1	531.652	36539.7
532	22816.3	533.964	42487.7	531.982	36462.8
532.312	22771.6	534	42476.6	532	36458.6
532.643	22724.9	534.294	42385.5	532.312	36386.3
532.973	22678.6	534.625	42282.5	532.643	36310.4
533.303	22632.9	534.955	42178.5	532.973	36234.8
533.634	22587.7	535.285	42073.5	533.303	36159.7
533.964	22542.9	535.616	41967.6	533.634	36084.9
534	22538	535.946	41860.7	533.964	36010.4
534.294	22498.5	536	41843.1	534	36002.3
534.625	22454.5	536.276	41752.8	534.294	35936.2
534.955	22410.8	536.607	41643.9	534.625	35862.2
535.285	22367.5	536.937	41533.8	534.955	35788.3
535.616	22324.5	537.267	41422.7	535.285	35714.6
535.946	22281.8	537.598	41310.5	535.616	35641
536	22274.8	537.928	41197.2	536	35555.5
536.276	22239.3	538	41172.3	536.937	35346.9
536.607	22197.1	538.258	41082.7	537.267	35273.3
536.937	22155	538.589	40967.1	537.598	35199.5
537.267	22113.2	538.919	40850.3	537.928	35125.6
537.598	22071.5	539.249	40732.4	538	35109.4
537.928	22029.9	539.58	40613.3	538.258	35051.5
538	22020.9	539.91	40492.9	538.589	34977.1
538.258	21988.5	540	40459.9	538.919	34902.6
538.589	21947.1	540.24	40371.4	539.249	34827.7
538.919	21905.8	540.571	40248.7	539.58	34752.6
540	21770.8	540.901	40124.8	539.91	34677.1
540.24	21740.8	541.231	39999.6	540	34656.4
540.571	21699.5	541.562	39873.2	540.24	34601.2
540.901	21658.1	541.892	39745.7	540.571	34525
541.231	21616.7	542	39703.6	540.901	34448.3
541.562	21575.1	542.222	39616.8	541.231	34371.2
541.892	21533.5	542.553	39486.8	541.562	34293.6
542	21519.8	542.883	39355.5	541.892	34215.6
542.222	21491.6	543.213	39223	542	34189.9
542.553	21449.7	543.544	39089.3	542.222	34137
542.883	21407.5	543.874	38954.4	542.553	34057.9
543.213	21365.2	544	38902.6	542.883	33978.2
543.544	21322.6	544.204	38818.3	543.213	33897.9
543.874	21279.9	544.535	38681	543.544	33817.1
544	21263.5	544.865	38542.4	543.874	33735.6
544.204	21236.9	545.195	38402.7	544	33704.3
544.535	21193.6	545.526	38261.8	544.204	33653.5
544.865	21150.1	545.856	38119.7	544.535	33570.8
545.195	21106.3	546	38057.3	544.865	33487.3
545.526	21062.1	546.186	37976.5	545.195	33403.2
545.856	21017.7	546.517	37832	545.526	33318.4
546	20998.2	546.847	37686.5	545.856	33232.9
546.186	20973	547.177	37539.8	546	33195.4
546.517	20927.9	547.508	37392	546.186	33146.7
546.847	20882.5	547.838	37243.1	546.517	33059.7
547.177	20836.7	548	37169.5	546.847	32972
547.508	20790.5	548.168	37093	547.177	32883.6
547.838	20744	548.499	36941.9	547.508	32794.3
548	20721	548.829	36789.7	547.838	32704.3
548.168	20697.1	549.159	36636.5	548	32659.8
548.499	20649.8	549.489	36482.2	548.168	32613.5
548.829	20602	549.82	36326.9	548.499	32521.9
549.159	20553.9	550	36241.8	548.829	32429.5
549.489	20505.3	550.15	36170.6	549.159	32336.3
549.82	20456.4	550.48	36013.3	549.489	32242.3
550	20429.4	550.811	35855	549.82	32147.5
550.15	20406.9	551.141	35695.8	550	32095.5
550.48	20357	551.471	35535.6	550.15	32051.9
550.811	20306.7	551.802	35374.5	550.48	31955.4
551.141	20255.9	552	35277.4	550.811	31858.1
551.471	20204.7	552.132	35212.5	551.141	31760
551.802	20153	552.462	35049.6	551.471	31661.1
552	20121.7	552.793	34885.9	551.802	31561.3
552.132	20100.8	553.123	34721.3	552	31501.1
552.462	20048.1	553.453	34555.8	552.132	31460.7
552.793	19995	553.784	34389.6	552.462	31359.3
553.123	19941.4	554	34280.4	552.793	31257
553.453	19887.2	554.114	34222.6	553.123	31154
553.784	19832.6	554.444	34054.8	553.453	31050.1
554	19796.6	554.775	33886.3	553.784	30945.3
554.114	19777.6	555.105	33717	554	30876.3
554.444	19722	555.435	33547	554.114	30839.8
554.775	19665.9	555.766	33376.4	554.444	30733.4
555.105	19609.3	556	33255	554.775	30626.2
555.435	19552.2	556.096	33205.1	555.105	30518.2
555.766	19494.7	556.426	33033.2	555.435	30409.4
556	19453.6	556.757	32860.6	555.766	30299.8
556.096	19436.6	557.087	32687.4	556	30221.6
556.426	19378.1	557.417	32513.7	556.096	30189.5
556.757	19319	557.748	32339.4	556.426	30078.3
557.087	19259.4	558	32206	556.757	29966.3
557.417	19199.4	558.078	32164.6	557.087	29853.6
557.748	19138.8	558.408	31989.3	557.417	29740.1
558	19092.3	558.739	31813.5	557.748	29625.9
558.078	19077.8	559.069	31637.2	558	29538.1
558.408	19016.3	560	31138.1	558.078	29510.9
558.739	18954.3	562	30056.4	558.408	29395.2
559.069	18891.8	564	28965.8	558.739	29278.7
559.399	18828.8	566	27871.1	559.069	29161.5
559.73	18765.3	568	26777	559.399	29043.6
560	18713	570	25688.2	559.73	28925
560.06	18701.4	572	24609	560	28827.5
560.39	18636.9	573.273	23928.7	560.06	28805.7
560.721	18572.1	573.604	23753.3	560.39	28685.8
561.051	18506.7	573.934	23578.3	560.721	28565.1
561.381	18440.9	574	23543.3	561.051	28443.8
561.712	18374.6	574.264	23403.8	561.381	28321.9
562	18316.4	574.595	23229.7	561.712	28199.3
562.042	18307.9	574.925	23056.2	562	28091.8
562.372	18240.7	575.255	22883.2	562.042	28076.1
562.703	18173.1	575.586	22710.7	562.372	27952.3
563.033	18105	575.916	22538.8	562.703	27827.9
563.363	18036.6	576	22495.2	563.033	27702.8
563.694	17967.6	576.246	22367.5	563.363	27577.3
564	17903.4	576.577	22196.7	563.694	27451.1
564.024	17898.3	576.907	22026.5	564	27333.6
564.354	17828.6	577.237	21857	564.024	27324.4
564.685	17758.4	577.568	21688	564.354	27197.2
565.015	17687.8	577.898	21519.7	564.685	27069.4
565.345	17616.9	578	21467.9	565.015	26941.2
565.676	17545.5	578.228	21352.1	565.345	26812.4
566	17475.1	578.559	21185.1	565.676	26683.2
566.006	17473.8	578.889	21018.8	566	26555.8
566.336	17401.6	579.219	20853.2	566.006	26553.4
566.667	17329.1	579.55	20688.3	566.336	26423.3
566.997	17256.3	579.88	20524.1	566.667	26292.7
567.327	17183.1	580	20464.6	566.997	26161.6
567.658	17109.5	580.21	20360.7	567.327	26030.2
567.988	17035.6	580.541	20198	567.658	25898.3
568	17032.9	580.871	20036	567.988	25766.1
568.318	16961.4	581.201	19874.8	568	25761.3
568.649	16886.8	581.532	19714.4	568.318	25633.5
568.979	16811.9	581.862	19554.8	568.649	25500.6
569.309	16736.7	582	19488.3	568.979	25367.3
569.64	16661.2	582.192	19396	570	24953.3
569.97	16585.4	582.523	19237.9	572	24135.1
570	16578.4	582.853	19080.7	574	23309.9
570.3	16509.3	583.183	18924.4	576	22481.1
570.631	16432.9	583.514	18768.8	578	21651.7
570.961	16356.2	583.844	18614.1	580	20825
571.291	16279.3	584	18541.3	582	20003.8
571.622	16202.1	584.174	18460.3	584	19191.1
571.952	16124.7	584.505	18307.3	584.505	18987.8
572	16113.4	584.835	18155.2	584.835	18855
572.282	16047	585.165	18004	585.165	18722.6
572.613	15969.1	585.495	17853.7	585.495	18590.5
572.943	15890.9	585.826	17704.2	585.826	18458.8
573.273	15812.6	586	17625.8	586	18389.5
573.604	15734	586.156	17555.7	586.156	18327.5
573.934	15655.2	586.486	17408.1	586.486	18196.5
574	15639.5	586.817	17261.4	586.817	18065.9
574.264	15576.3	587.147	17115.7	587.147	17935.7
574.595	15497.1	587.477	16970.8	587.477	17805.9
576	15158.5	587.808	16826.9	587.808	17676.5
578	14672.5	588	16743.7	588	17601.4
580	14183.1	588.138	16684	588.138	17547.6
582	13692.2	588.468	16542	588.468	17419.1
584	13201.6	588.799	16401	588.799	17291
586	12713	589.129	16260.9	589.129	17163.4
588	12228.1	589.459	16121.8	589.459	17036.2
589.79	11798.5	589.79	15983.7	589.79	16909.6
590	11748.4	590	15896.3	590	16829.2
590.12	11719.8	590.12	15846.5	590.12	16783.4
590.45	11641.2	590.45	15710.4	590.45	16657.7
590.781	11562.9	590.781	15575.2	590.781	16532.5
591.111	11484.7	591.111	15441	591.111	16407.8
591.441	11406.7	591.441	15307.8	591.441	16283.6
591.772	11329	591.772	15175.6	591.772	16160
592	11275.4	592	15084.9	592	16074.9
592.102	11251.4	592.102	15044.4	592.102	16036.9
592.432	11174.1	592.432	14914.3	592.432	15914.3
592.763	11097	592.763	14785.1	592.763	15792.3
593.093	11020.2	593.093	14656.9	593.093	15670.8
593.423	10943.6	593.423	14529.8	593.423	15549.9
593.754	10867.2	593.754	14403.6	593.754	15429.6
594	10810.4	594	14310.3	594	15340.3
594.084	10791.1	594.084	14278.5	594.084	15309.9
594.414	10715.2	594.414	14154.4	594.414	15190.7
594.745	10639.6	594.745	14031.3	594.745	15072.1
595.075	10564.2	595.075	13909.3	595.075	14954.2
595.405	10489.2	595.405	13788.3	595.405	14836.8
595.736	10414.4	595.736	13668.3	595.736	14720
596	10354.7	596	13573	596	14627.1
596.066	10339.9	596.066	13549.3	596.066	14603.9
596.396	10265.6	596.396	13431.3	596.396	14488.4
596.727	10191.7	596.727	13314.4	596.727	14373.5
597.057	10118	597.057	13198.5	597.057	14259.3
597.387	10044.7	597.387	13083.6	597.387	14145.6
597.718	9971.67	597.718	12969.8	597.718	14032.7
598	9909.5	598	12873.3	598	13936.7
598.048	9898.94	598.048	12857	598.048	13920.4
598.378	9826.52	598.378	12745.2	598.378	13808.7
598.709	9754.42	598.709	12634.5	598.709	13697.7
599.039	9682.64	599.039	12524.7	599.039	13587.4
599.369	9611.19	599.369	12416	599.369	13477.7
599.7	9540.07	599.7	12308.3	599.7	13368.8
600	9475.7	600	12211.3	600	13270.3
600.03	9469.28	600.03	12201.7	600.03	13260.4
600.36	9398.83	600.36	12096	600.36	13152.8
600.691	9328.72	600.691	11991.4	600.691	13045.9
601.021	9258.95	601.021	11887.8	601.021	12939.6
601.351	9189.54	601.351	11785.2	601.351	12834.1
601.682	9120.47	601.682	11683.7	601.682	12729.2
602	9054.26	602	11586.7	602	12628.8
602.012	9051.76	602.012	11583.1	602.012	12625.1
602.342	8983.41	602.342	11483.6	602.342	12521.6
602.673	8915.43	602.673	11385	602.673	12418.9
603.003	8847.8	603.003	11287.5	603.003	12316.8
603.333	8780.55	603.333	11190.9	603.333	12215.5
603.664	8713.66	603.664	11095.4	603.664	12114.9
603.994	8647.15	603.994	11000.9	603.994	12015
604	8645.95	604	10999.1	604	12013.2
604.324	8581.02	604.324	10907.3	604.324	11915.8
604.655	8515.27	604.655	10814.7	604.655	11817.4
604.985	8449.89	604.985	10723.2	604.985	11719.7
605.315	8384.91	605.315	10632.6	605.315	11622.7
605.646	8320.31	605.646	10542.9	605.646	11526.4
605.976	8256.09	605.976	10454.3	605.976	11430.8
606	8251.44	606	10447.9	606	11423.9
606.306	8192.27	606.306	10366.6	606.306	11336
606.637	8128.85	606.637	10279.9	606.637	11241.9
606.967	8065.82	606.967	10194.2	606.967	11148.6
607.297	8003.19	607.297	10109.4	607.297	11056
607.628	7940.95	607.628	10025.5	607.628	10964.1
607.958	7879.12	607.958	9942.64	607.958	10872.9
608	7871.28	608	9932.16	608	10861.4
608.288	7817.7	608.288	9860.7	608.288	10782.5
608.619	7756.68	608.619	9779.69	608.619	10692.8
608.949	7696.06	608.949	9699.62	608.949	10603.9
609.279	7635.85	609.279	9620.48	609.279	10515.7
609.61	7576.06	609.61	9542.27	609.61	10428.2
609.94	7516.67	609.94	9464.97	609.94	10341.5
610	7505.92	610	9451.01	610	10325.8
610.27	7457.7	610.27	9388.59	610.27	10255.5
610.601	7399.14	610.601	9313.11	610.601	10170.2
610.931	7341	610.931	9238.54	610.931	10085.7
611.261	7283.27	611.261	9164.87	611.261	10001.9
611.592	7225.96	611.592	9092.1	611.592	9918.89
611.922	7169.07	611.922	9020.21	611.922	9836.58
612	7155.68	612	9003.35	612	9817.23
612.252	7112.59	612.252	8949.2	612.252	9755
612.583	7056.54	612.583	8879.07	612.583	9674.15
612.913	7000.91	612.913	8809.81	612.913	9594.04
613.243	6945.69	613.243	8741.41	613.243	9514.66
613.574	6890.9	613.574	8673.88	613.574	9436.01
613.904	6836.53	613.904	8607.19	613.904	9358.09
614	6820.8	614	8587.95	614	9335.56
614.234	6782.59	614.234	8541.36	614.234	9280.9
614.565	6729.06	614.565	8476.36	614.565	9204.43
614.895	6675.96	614.895	8412.2	614.895	9128.69
615.225	6623.29	615.225	8348.87	615.225	9053.67
615.556	6571.03	615.556	8286.36	615.556	8979.37
615.886	6519.2	615.886	8224.67	615.886	8905.79
616	6501.4	616	8203.55	616	8880.54
616.216	6467.8	616.216	8163.79	616.216	8832.93
616.547	6416.81	616.547	8103.71	616.547	8760.78
616.877	6366.25	616.877	8044.43	616.877	8689.35
617.207	6316.12	617.207	7985.94	617.207	8618.62
617.538	6266.41	617.538	7928.24	617.538	8548.61
617.868	6217.12	617.868	7871.31	617.868	8479.3
618	6197.52	618	7848.76	618	8451.77
618.198	6168.25	618.198	7815.16	618.198	8410.7
618.529	6119.8	618.529	7759.77	618.529	8342.79
618.859	6071.78	618.859	7705.14	618.859	8275.59
619.189	6024.18	619.189	7651.26	619.189	8209.08
619.52	5977	619.52	7598.13	619.52	8143.27
619.85	5930.24	619.85	7545.74	619.85	8078.14
620	5909.12	620	7522.17	620	8048.77
620.18	5883.89	620.18	7494.08	620.18	8013.71
620.511	5837.97	620.511	7443.15	620.511	7949.96
620.841	5792.46	620.841	7392.94	620.841	7886.89
621.171	5747.37	621.171	7343.44	621.171	7824.5
621.501	5702.7	621.501	7294.64	621.501	7762.78
621.832	5658.44	621.832	7246.55	621.832	7701.74
622	5636.07	622	7222.33	622	7670.92
622.162	5614.6	622.162	7199.15	622.162	7641.36
622.492	5571.17	622.492	7152.43	622.492	7581.65
622.823	5528.15	622.823	7106.39	622.823	7522.6
623.153	5485.54	623.153	7061.03	623.153	7464.22
623.483	5443.34	623.483	7016.33	623.483	7406.48
623.814	5401.55	623.814	6972.3	623.814	7349.4
624	5378.17	624	6947.76	624	7317.52
624.144	5360.16	624.144	6928.91	624.144	7292.97
624.474	5319.19	624.474	6886.17	624.474	7237.18
624.805	5278.61	624.805	6844.07	624.805	7182.03
625.135	5238.44	625.135	6802.61	625.135	7127.52
625.465	5198.67	625.465	6761.77	625.465	7073.64
625.796	5159.3	625.796	6721.54	625.796	7020.39
626	5135.16	626	6696.99	626	6987.79
626.126	5120.33	626.126	6681.94	626.126	6967.77
626.456	5081.76	626.456	6642.94	626.456	6915.77
626.787	5043.58	626.787	6604.53	626.787	6864.39
627.117	5005.79	627.117	6566.73	627.117	6813.61
627.447	4968.4	627.447	6529.5	627.447	6763.45
627.778	4931.4	627.778	6492.86	627.778	6713.9
628	4906.72	628	6468.53	628	6680.9
628.108	4894.78	628.108	6456.79	628.108	6664.94
628.438	4858.56	628.438	6421.29	628.438	6616.59
628.769	4822.71	628.769	6386.35	628.769	6568.82
629.099	4787.25	629.099	6351.96	629.099	6521.65
629.429	4752.17	629.429	6318.12	629.429	6475.06
629.76	4717.47	629.76	6284.83	629.76	6429.05
630	4692.47	630	6260.95	630	6395.95
630.09	4683.15	630.09	6252.06	630.09	6383.61
630.42	4649.2	630.42	6219.83	630.42	6338.75
630.751	4615.63	630.751	6188.12	630.751	6294.45
631.081	4582.43	631.081	6156.92	631.081	6250.72
631.411	4549.59	631.411	6126.23	631.411	6207.55
631.742	4517.13	631.742	6096.05	631.742	6164.93
632	4492	632	6072.8	632	6131.99
632.072	4485.03	632.072	6066.36	632.072	6122.86
632.402	4453.29	632.402	6037.17	632.402	6081.34
632.733	4421.91	632.733	6008.46	632.733	6040.35
633.063	4390.89	633.063	5980.23	633.063	5999.91
633.393	4360.23	633.393	5952.47	633.393	5959.99
633.724	4329.92	633.724	5925.17	633.724	5920.61
634	4304.84	634	5902.7	634	5888.07
634.054	4299.96	634.054	5898.34	634.054	5881.75
634.384	4270.36	634.384	5871.96	634.384	5843.4
634.715	4241.1	634.715	5846.04	634.715	5805.57
635.045	4212.18	635.045	5820.55	635.045	5768.25
635.375	4183.61	635.375	5795.5	635.375	5731.44
635.706	4155.38	635.706	5770.88	635.706	5695.12
636	4130.51	636	5749.31	636	5663.19
636.036	4127.48	636.036	5746.69	636.036	5659.3
636.366	4099.93	636.366	5722.92	636.366	5623.98
636.697	4072.7	636.697	5699.56	636.697	5589.14
637.027	4045.81	637.027	5676.61	637.027	5554.78
637.357	4019.24	637.357	5654.06	637.357	5520.9
637.688	3993.01	637.688	5631.91	637.688	5487.49
638	3968.5	638	5611.33	638	5456.34
638.018	3967.09	638.018	5610.15	638.018	5454.56
638.348	3941.5	638.348	5588.78	638.348	5422.08
638.679	3916.22	638.679	5567.79	638.679	5390.07
639.009	3891.27	639.009	5547.17	639.009	5358.51
639.339	3866.62	639.339	5526.93	639.339	5327.41
639.67	3842.29	639.67	5507.05	639.67	5296.75
640	3818.26	640	5487.52	640	5266.53
640.33	3794.55	640.33	5468.36	640.33	5236.75
640.661	3771.13	640.661	5449.54	640.661	5207.4
640.991	3748.02	640.991	5431.06	640.991	5178.48
641.321	3725.21	641.321	5412.93	641.321	5149.98
641.652	3702.69	641.652	5395.13	641.652	5121.9
641.982	3680.47	641.982	5377.66	641.982	5094.24
642	3679.27	642	5376.71	642	5092.75
642.312	3658.54	642.312	5360.51	642.312	5066.99
642.643	3636.9	642.643	5343.68	642.643	5040.15
642.973	3615.54	642.973	5327.16	642.973	5013.7
643.303	3594.47	643.303	5310.96	643.303	4987.66
643.634	3573.68	643.634	5295.06	643.634	4962
643.964	3553.17	643.964	5279.46	643.964	4936.74
644	3550.94	644	5277.77	644	4934.01
644.294	3532.93	644.294	5264.15	644.294	4911.86
644.625	3512.97	644.625	5249.14	644.625	4887.36
644.955	3493.28	644.955	5234.41	644.955	4863.24
645.285	3473.86	645.285	5219.97	645.285	4839.48
645.616	3454.7	645.616	5205.8	645.616	4816.1
645.946	3435.81	645.946	5191.9	645.946	4793.07
646	3432.74	646	5189.66	646	4789.34
646.276	3417.18	646.276	5178.28	646.276	4770.41
646.607	3398.8	646.607	5164.92	646.607	4748.1
646.937	3380.69	646.937	5151.81	646.937	4726.14
647.267	3362.83	647.267	5138.97	647.267	4704.53
647.598	3345.21	647.598	5126.37	647.598	4683.25
647.928	3327.85	647.928	5114.03	647.928	4662.32
648	3324.1	648	5111.37	648	4657.8
648.258	3310.73	648.258	5101.93	648.258	4641.72
648.589	3293.86	648.589	5090.06	648.589	4621.45
648.919	3277.23	648.919	5078.44	648.919	4601.5
649.249	3260.84	649.249	5067.04	649.249	4581.88
649.58	3244.68	649.58	5055.87	649.58	4562.58
649.91	3228.75	649.91	5044.93	649.91	4543.58
650	3224.45	650	5041.98	650	4538.46
650.24	3213.06	650.24	5034.21	650.24	4524.9
650.571	3197.6	650.571	5023.7	650.571	4506.52
650.901	3182.36	650.901	5013.4	650.901	4488.45
651.231	3167.35	651.231	5003.32	651.231	4470.67
651.562	3152.55	651.562	4993.44	651.562	4453.19
651.892	3137.98	651.892	4983.76	651.892	4436
652	3133.26	652	4980.64	652	4430.43
652.222	3123.63	652.222	4974.28	652.222	4419.09
652.553	3109.48	652.553	4965	652.553	4402.47
652.883	3095.55	652.883	4955.91	652.883	4386.13
653.213	3081.83	653.213	4947	653.213	4370.06
653.544	3068.32	653.544	4938.28	653.544	4354.26
653.874	3055.01	653.874	4929.75	653.874	4338.73
654	3049.98	654	4926.53	654	4332.87
654.204	3041.9	654.204	4921.39	654.204	4323.47
654.535	3029	654.535	4913.2	654.535	4308.46
654.865	3016.29	654.865	4905.19	654.865	4293.72
655.195	3003.78	655.195	4897.35	655.195	4279.22
655.526	2991.46	655.526	4889.67	655.526	4264.98
655.856	2979.33	655.856	4882.16	655.856	4250.98
656	2974.1	656	4878.93	656	4244.95
656.186	2967.39	656.186	4874.81	656.186	4237.23
656.517	2955.64	656.517	4867.61	656.517	4223.72
656.847	2944.07	656.847	4860.57	656.847	4210.44
657.177	2932.68	657.177	4853.68	657.177	4197.4
657.508	2921.47	657.508	4846.94	657.508	4184.59
657.838	2910.44	657.838	4840.34	657.838	4172
658	2905.09	658	4837.15	658	4165.9
658.168	2899.59	658.168	4833.88	658.168	4159.64
658.499	2888.91	658.499	4827.57	658.499	4147.49
658.829	2878.4	658.829	4821.4	658.829	4135.57
659.159	2868.06	659.159	4815.35	659.159	4123.86
659.489	2857.88	659.489	4809.45	659.489	4112.35
659.82	2847.87	659.82	4803.67	659.82	4101.06
660	2842.48	660	4800.57	660	4094.99
660.15	2838.02	660.15	4798.02	660.15	4089.97
660.48	2828.34	660.48	4792.49	660.48	4079.08
660.811	2818.81	660.811	4787.09	660.811	4068.39
661.141	2809.43	661.141	4781.81	661.141	4057.9
661.471	2800.22	661.471	4776.64	661.471	4047.59
661.802	2791.15	661.802	4771.59	661.802	4037.48
662	2785.78	662	4768.62	662	4031.5
662.132	2782.24	662.132	4766.66	662.132	4027.55
662.462	2773.47	662.462	4761.83	662.462	4017.81
662.793	2764.85	662.793	4757.11	662.793	4008.25
663.123	2756.37	663.123	4752.51	663.123	3998.86
663.453	2748.04	663.453	4748	663.453	3989.66
663.784	2739.84	663.784	4743.6	663.784	3980.62
664	2734.56	664	4740.77	664	3974.8
664.114	2731.79	664.114	4739.3	664.114	3971.75
664.444	2723.87	664.444	4735.09	664.444	3963.06
664.775	2716.09	664.775	4730.99	664.775	3954.52
665.105	2708.44	665.105	4726.98	665.105	3946.15
665.435	2700.92	665.435	4723.06	665.435	3937.94
665.766	2693.53	665.766	4719.23	665.766	3929.88
666	2688.37	666	4716.57	666	3924.26
666.096	2686.27	666.096	4715.49	666.096	3921.98
666.426	2679.13	666.426	4711.84	666.426	3914.23
666.757	2672.12	666.757	4708.27	666.757	3906.63
667.087	2665.23	667.087	4704.78	667.087	3899.18
667.417	2658.46	667.417	4701.38	667.417	3891.87
667.748	2651.8	667.748	4698.06	667.748	3884.7
668	2646.8	668	4695.58	668	3879.32
668.078	2645.27	668.078	4694.82	668.078	3877.67
668.408	2638.85	668.408	4691.65	668.408	3870.78
668.739	2632.54	668.739	4688.56	668.739	3864.03
669.069	2626.35	669.069	4685.54	669.069	3857.41
669.399	2620.27	669.399	4682.59	669.399	3850.92
669.73	2614.29	669.73	4679.72	669.73	3844.55
670	2609.48	670	4677.41	670	3839.44
670.06	2608.42	670.06	4676.91	670.06	3838.32
670.39	2602.66	670.39	4674.17	670.39	3832.21
670.721	2597	670.721	4671.5	670.721	3826.22
671.051	2591.45	671.051	4668.89	671.051	3820.35
671.381	2585.99	671.381	4666.34	671.381	3814.59
671.712	2580.64	671.712	4663.86	671.712	3808.96
672	2576.04	672	4661.74	672	3804.13
672.042	2575.38	672.042	4661.43	672.042	3803.44
672.372	2570.22	672.372	4659.07	672.372	3798.03
672.703	2565.15	672.703	4656.76	672.703	3792.73
673.033	2560.18	673.033	4654.51	673.033	3787.53
673.363	2555.29	673.363	4652.32	673.363	3782.45
673.694	2550.5	673.694	4650.18	673.694	3777.47
674	2546.14	674	4648.24	674	3772.94
674.024	2545.8	674.024	4648.09	674.024	3772.59
674.354	2541.19	674.354	4646.06	674.354	3767.81
674.685	2536.66	674.685	4644.07	674.685	3763.13
675.015	2532.21	675.015	4642.14	675.015	3758.54

## Sheet: Figure 4c
Run	Acetophenone yield (%)
1	99.15
2	99.08
3	99.06
4	99.01
5	98.94
6	98.06

## Sheet: Figure 4d
Time (day)	Conversion (%)
1	22.1
2	39.1
3	52.6
4	63.6
5	71.5
6	78.2
7	84.4
8	91.4
9	95.3
10	98.7
11	99

## Sheet: Figure 4e
Ethylbenzene loadings (mmol)	Yield of acetophenone (mmol g-1)
	Photocatalysis (solvant free)	thermocatalysis (solvent free)	Photocatalysis	thermocatalysis
94.2	861
1		46.5
32.83		219.14
41.3		65.8
10			22.81
1			39.62
8.167			14.21
0.02			62.8
0.5			53.95
0.1			64.06
1			50.36
0.2			9.3
0.25			73.03
0.1			24.62
0.5			9.9
9.43				58.13
0.2				41
5				72
1				61.54
1				9.3
13.75				101.75
1				91.3
0.25				3
16.41				79.48
0.5				49.5
0.1				7.4
0.2				11.33
1				136.07

## Sheet: Figure 4f
Condition	Acetophenone yield (%)
1	40.68
2	0
3	4.48
4	29.81
5	25.19
6	36

[truncated: 32 more sheets: Figure 5a, Figure 5b (9-AC), Figure 5b (H4BTTD), Figure 5b (CeBTTD-A), Figure 5c, Figure 6e, FS10, FS11, FS12, FS13, FS14, FS15a, FS15b, FS15c, FS15d, FS16, FS17, FS18, FS19, FS20 …]
